# Supplementary material for: Biodegradation of PET by the membrane-anchored PET esterase from the marine bacterium Rhodococcus pyridinivorans P23
Source: Commun Biol. 2023 Oct 27;6:1090. doi: 10.1038/s42003-023-05470-1 (PMC10611731; doi:10.1038/s42003-023-05470-1)
Supplement: Supplementary file 4 — Supplementary Data 1 [file 42003_2023_5470_MOESM4_ESM.csv]

Gene_id of PET biodegradation related genes in GenBank (CP113798- CP113802)	Gene_id in MajorBio Technologies platform	Gene_name	Gene_description	Type	A2216E_1	A2216E_2	P23_PET_1	P23_PET_2	P23_TPA_1	P23_TPA_2	A2216E	PET	TPA
OQN32_25295	pA_gene0188	pcaK	MFS transporter	mRNA	4.33	3.54	22.24	8.81	16620.43	15466.44	3.94	15.53	16043.44
OQN32_25290	pA_gene0187	hcaD	flavin oxidoreductase	mRNA	12.73	10.46	47.06	18.38	29884.95	29656.64	11.6	32.72	29770.8
OQN32_25285	pA_gene0186	pdxA	terephthalate dihydrodiol dehydrogenase	mRNA	7.36	6.71	47.81	14.31	29715.03	26978.37	7.04	31.06	28346.7
OQN32_25280	pA_gene0185	andAd	terephthalate 1%2C2-dioxygenase	mRNA	8.28	9.09	100.46	21.8	51836.65	44912.17	8.69	61.13	48374.41
OQN32_25275	pA_gene0184	andAc	%282Fe-2S%29-binding protein	mRNA	9.13	6.92	155.59	23.34	64845.26	56766.88	8.03	89.47	60806.07
OQN32_25270	pA_gene0183	pcaR	IclR family transcriptional regulator	mRNA	22.94	17.56	29.67	12.56	279.32	230.24	20.25	21.12	254.78
OQN32_22715	gene4741	atoB	acetyl-CoA acetyltransferase	mRNA	24.04	19.26	8.86	24.14	474.81	387.99	21.65	16.5	431.4
OQN32_22710	gene4740	pcaR	IclR family transcriptional regulator	mRNA	37.62	30.24	7.85	20.28	466.93	444.41	33.93	14.07	455.67
OQN32_22705	gene4739	pcaL	3-oxoadipate enol-lactone hydrolase	mRNA	20.73	18.61	8.73	12.59	311.47	271.82	19.67	10.66	291.65
OQN32_22700	gene4738	pcaB	3-carboxy-cis%2Ccis-muconate cycloisomerase	mRNA	11.05	11.23	18.51	9.33	82.41	79.1	11.14	13.92	80.76
OQN32_22695	gene4737	scoA	succinyl-CoA--3-ketoacid-CoA transferase	mRNA	95.96	72.83	96.96	94.63	1420.88	1291.17	84.4	95.8	1356.03
OQN32_22690	gene4736	scoB	succinyl-CoA--3-ketoacid-CoA transferase	mRNA	34.23	27.18	28.61	44.78	1042.62	943	30.71	36.7	992.81
OQN32_09325	gene1943	pcaH	protocatechuate 3%2C4-dioxygenase subunit beta	mRNA	10.02	9.03	46.15	24.06	3326.08	2718.73	9.53	35.11	3022.41
OQN32_09320	gene1942	pcaG	protocatechuate 3%2C4-dioxygenase	mRNA	8.67	8.21	17.78	15.85	3072.26	2562.1	8.44	16.82	2817.18
OQN32_06240	gene1289	gene1289	esterase	mRNA	74.65	76.57	33.2	35.13	73.62	67.82	75.61	34.17	70.72
	gene0001	dnaA	chromosomal replication initiation protein DnaA	mRNA	67.14	53	32.57	45.93	19.97	19.22	60.07	39.25	19.6
	gene0002	dnaN	DNA polymerase III subunit beta	mRNA	66.2	76.53	52.24	34.3	46.82	44.06	71.37	43.27	45.44
	gene0003	recF	DNA replication/repair protein RecF	mRNA	20.94	20.25	6.54	7.57	11.9	13.83	20.6	7.06	12.87
	gene0004	gene0004	hypothetical protein	mRNA	31.73	28.47	9.18	11.52	17.03	17.06	30.1	10.35	17.05
	gene0005	gene0005	hypothetical protein	mRNA	0	0	2.61	7.18	2.12	0	0	4.9	1.06
	gene0006	gyrB	DNA gyrase subunit B	mRNA	572.59	336.72	400.37	720.87	312.04	259.16	454.66	560.62	285.6
	gene0007	gene0007	ATPase	mRNA	36.4	42.3	30.31	22.91	92.92	98.05	39.35	26.61	95.49
	gene0008	gene0008	dynein regulation protein LC7	mRNA	29.31	23.84	21.18	15.31	89.14	96.01	26.58	18.25	92.58
	gene0009	gene0009	hypothetical protein	mRNA	54.98	52.21	26.82	23.15	134.34	158.3	53.6	24.99	146.32
	gene0010	gene0010	ATP-binding protein	mRNA	35.2	37.64	21.9	12.69	81.64	81.95	36.42	17.3	81.8
	gene0011	gene0011	hypothetical protein	mRNA	24.46	18.08	8.08	4.91	37.48	34.2	21.27	6.5	35.84
	gene0012	gene0012	signal protein	mRNA	3.54	3.87	3.08	2.58	23.4	29.57	3.71	2.83	26.49
	gene0013	gene0013	signal protein	mRNA	31.81	35.2	10.22	15.82	19.8	21.53	33.51	13.02	20.67
	gene0014	gene0014	hypothetical protein	mRNA	128.99	181.3	48.64	78.98	47.66	45	155.15	63.81	46.33
	gene0015	gyrA	DNA gyrase subunit A	mRNA	246.36	155.65	104.55	192.34	131.49	98.18	201.01	148.45	114.84
	gene0016	gene0016	hypothetical protein	mRNA	418.18	306.27	69.71	151.23	154.6	117.57	362.23	110.47	136.09
	gene0019	gene0019	hypothetical protein	mRNA	35.12	37.58	17.76	54.26	28.82	21.66	36.35	36.01	25.24
	gene0020	gene0020	hypothetical protein	mRNA	4.31	2.4	1.54	0.5	0.93	0.9	3.36	1.02	0.92
	gene0021	gene0021	ATP-binding protein	mRNA	0	0	0	0	0	0	0	0	0
	gene0022	gene0022	hypothetical protein	mRNA	0	0	0	0	0	0	0	0	0
	gene0023	gene0023	transcriptional regulator	mRNA	7.09	6.6	18.45	4.96	13.4	9.58	6.85	11.71	11.49
	gene0024	gene0024	hypothetical protein	mRNA	2.06	0	17.23	1.1	1.43	2.71	1.03	9.17	2.07
	gene0025	gene0025	hypothetical protein	mRNA	0.36	0.36	0.26	0.12	0.2	0.19	0.36	0.19	0.2
	gene0026	gene0026	ATPase AAA	mRNA	2.63	2.51	1.31	0.1	2.41	3.24	2.57	0.71	2.83
	gene0027	gene0027	hypothetical protein	mRNA	0	0.05	0.98	0.09	3.19	0.08	0.03	0.54	1.64
	gene0028	gene0028	methyltransferase type 12	mRNA	1.12	0.49	0.97	0.47	0.67	0.52	0.81	0.72	0.6
	gene0029	gene0029	TetR family transcriptional regulator	mRNA	7.98	6.68	6.52	5.54	5.3	6.68	7.33	6.03	5.99
	gene0030	gene0030	ABC transporter ATP-binding protein	mRNA	1.63	1.6	1.73	3.08	2.37	1.99	1.62	2.41	2.18
	gene0031	gene0031	ABC transporter permease	mRNA	1.84	1.65	2.22	1.64	1.6	1.72	1.75	1.93	1.66
	gene0032	gene0032	hypothetical protein	mRNA	21.42	29.97	9.25	19.39	62.35	51.35	25.7	14.32	56.85
	gene0033	pccA	hypothetical protein	mRNA	37.05	25.84	5.38	23.34	117.63	118.24	31.45	14.36	117.94
	gene0034	gene0034	peroxidase	mRNA	11.91	12.68	1.21	11.08	51.32	47.4	12.3	6.15	49.36
	gene0035	nrdB	ribonucleotide-diphosphate reductase subunit beta	mRNA	183.99	135.86	73.27	205.11	42.62	33.39	159.93	139.19	38.01
	gene0036	gene0036	hypothetical protein	mRNA	5.67	5.95	10.39	4.28	18.68	16.91	5.81	7.34	17.8
	gene0037	gene0037	lipase	mRNA	38.72	35.79	11.11	25.29	14.97	13.76	37.26	18.2	14.37
	gene0038	gene0038	acyl-CoA dehydrogenase	mRNA	18.7	15.72	67.27	30.75	12.51	8.74	17.21	49.01	10.63
	gene0039	gene0039	hypothetical protein	mRNA	261.9	184.63	61.12	186.4	115.79	123.92	223.27	123.76	119.86
	gene0040	gene0040	hypothetical protein	mRNA	174.03	209.37	48.04	162.07	97.07	81.18	191.7	105.06	89.13
	gene0041	gene0041	peptidyl-prolyl cis-trans isomerase	mRNA	2860.57	2470.29	373.58	1426.03	549.49	438.84	2665.43	899.81	494.17
	gene0042	gene0042	rhomboid family intramembrane serine protease	mRNA	54.81	44.24	19.63	58.08	22.25	19.54	49.53	38.86	20.9
	gene0043	gene0043	membrane protein	mRNA	22.56	16.25	9.12	25.03	16.11	13.73	19.41	17.08	14.92
	gene0044	gene0044	cell division protein CrgA	mRNA	68.07	57.98	29.38	63.78	32.31	28.2	63.03	46.58	30.26
	gene0045	gene0045	membrane protein	mRNA	31.89	28	10.08	17.92	16.18	19.74	29.95	14	17.96
	gene0046	pabA	glutamine amidotransferase	mRNA	50.57	59.65	31.47	61.83	16.19	16.23	55.11	46.65	16.21
	gene0047	prkC	serine/threonine protein kinase	mRNA	139.43	101.19	35.7	78.17	73.75	71.97	120.31	56.94	72.86
	gene0048	prkC	serine/threonine protein kinase	mRNA	162.61	147.94	24.35	49.26	51.28	62.17	155.28	36.81	56.73
	gene0049	pbpA	penicillin-binding protein	mRNA	125.39	110.9	19.28	38.71	45.08	57.4	118.15	29	51.24
	gene0050	gene0050	cell division protein FtsW	mRNA	108.51	84.69	14.75	26.43	35.65	38.08	96.6	20.59	36.87
	gene0051	prpC	serine/threonine protein phosphatase	mRNA	129.63	141.38	27.02	54.54	52.93	57.29	135.51	40.78	55.11
	gene0052	gene0052	membrane protein	mRNA	147.77	137.71	89.78	109.57	136.6	129.56	142.74	99.68	133.08
	gene0053	gene0053	hypothetical protein	mRNA	346.58	254.16	319.52	303.99	193.61	203.03	300.37	311.76	198.32
	gene0055	gene0055	hypothetical protein	mRNA	12.09	17.05	13.41	9.11	6.74	10.16	14.57	11.26	8.45
	gene0056	gene0056	deaminase	mRNA	17.74	17.27	32.43	16.09	29.63	23.83	17.51	24.26	26.73
	gene0057	gene0057	hypothetical protein	mRNA	28.17	37.1	89.14	60.85	62.56	48.17	32.64	75	55.37
	gene0058	gene0058	transcriptional regulator	mRNA	3.69	5.3	4.7	3	5.45	8.72	4.5	3.85	7.09
	gene0059	gene0059	hypothetical protein	mRNA	14.3	9.08	2.78	2.75	10.03	6.1	11.69	2.77	8.07
	gene0060	prpC	regulated in copper repressor	mRNA	3.27	1.17	8.03	6.33	4.33	2.7	2.22	7.18	3.52
	gene0061	gene0061	cation-transporting ATPase	mRNA	7.27	2.2	12.75	3.72	3.56	4.74	4.74	8.24	4.15
	gene0062	gene0062	hypothetical protein	mRNA	14.04	8.32	6.11	3.19	4.52	3.51	11.18	4.65	4.02
	gene0063	copA	carbonate dehydratase	mRNA	4.87	2.84	2.55	1.87	2.05	1.92	3.86	2.21	1.99
	gene0064	acuI	alcohol dehydrogenase	mRNA	174.49	140.31	14.25	54.44	27.54	19.55	157.4	34.35	23.55
	gene0065	gene0065	hypothetical protein	mRNA	20.85	19.11	9.27	12	23.02	17.42	19.98	10.64	20.22
	gene0066	gene0066	DUF159 family protein	mRNA	11.45	15.49	19.31	10.26	12.92	10.57	13.47	14.79	11.75
	gene0067	ssuB	sulfonate ABC transporter ATP-binding protein	mRNA	1.06	0.51	0.44	0.16	3.86	3.23	0.79	0.3	3.55
	gene0068	ssuC	nitrate ABC transporter permease	mRNA	2.03	1.22	0.37	0.53	10.21	7.95	1.63	0.45	9.08
	gene0069	gene0069	monooxygenase	mRNA	2.49	2.17	0.92	0.58	11.81	9.09	2.33	0.75	10.45
	gene0070	ssuA	nitrate ABC transporter substrate-binding protein	mRNA	0.46	0.39	0.43	0.21	3.27	2.51	0.43	0.32	2.89
	gene0071	gene0071	diacylglycerol O-acyltransferase	mRNA	15.6	16.68	7.46	7.96	15.92	13.46	16.14	7.71	14.69
	gene0072	gene0072	hypothetical protein	mRNA	2.95	2.97	1.2	1.07	2.84	1.64	2.96	1.14	2.24
	gene0073	gene0073	phosphotransferase family protein	mRNA	5.02	4.24	4.38	2.15	4.14	3.79	4.63	3.27	3.97
	gene0074	gene0074	hypothetical protein	mRNA	9.24	11.71	1.57	1.3	0	1.07	10.48	1.44	0.54
	gene0075	gene0075	hypothetical protein	mRNA	2.81	3.79	2.07	0.81	5.17	3.18	3.3	1.44	4.18
	gene0076	gene0076	CoA transferase	mRNA	17.71	18.58	4.39	3.65	15.42	9.54	18.15	4.02	12.48
	gene0077	gene0077	hypothetical protein	mRNA	39.27	40.25	6.51	12.82	9.62	8.57	39.76	9.67	9.1
	gene0078	gene0078	hypothetical protein	mRNA	0	0	0	0	0	0	0	0	0
	gene0079	fer	hypothetical protein	mRNA	4.44	7.69	17.2	5.31	2.74	1.45	6.07	11.26	2.1
	gene0080	gene0080	hypothetical protein	mRNA	0	0	0	0	1.58	0	0	0	0.79
	gene0081	gene0081	SDR family oxidoreductase	mRNA	16.01	16.99	39.59	9.2	8.69	8.32	16.5	24.4	8.51
	gene0082	gene0082	hypothetical protein	mRNA	13.16	13.45	22.09	10.38	9.25	8.61	13.31	16.24	8.93
	gene0083	gene0083	hypothetical protein	mRNA	22.86	20.03	32.06	19.91	12.7	11.92	21.45	25.99	12.31
	gene0084	gene0084	amidohydrolase	mRNA	25.58	21.8	34.01	27.22	14.54	12.68	23.69	30.62	13.61
	gene0085	gene0085	hypothetical protein	mRNA	29.08	23.06	22.79	26.57	13.39	9.59	26.07	24.68	11.49
	gene0086	gene0086	hypothetical protein	mRNA	21.04	16.62	18.34	20.49	8.41	8.02	18.83	19.42	8.22
	gene0087	gene0087	Clp protease	mRNA	28.39	28.29	8.55	7.4	13.85	8.78	28.34	7.98	11.32
	gene0088	gene0088	superoxide dismutase	mRNA	326.04	226.93	43.49	162.26	52.22	39.96	276.49	102.88	46.09
	gene0089	pnbA	carboxylesterase	mRNA	81.46	80.28	25.51	35.79	65.76	53.52	80.87	30.65	59.64
	gene0090	katE	catalase HPII	mRNA	673.91	492.09	92.4	542.89	358.88	220.11	583	317.65	289.5
	gene0091	gene0091	hypothetical protein	mRNA	7	7.06	2.98	4.26	4.29	3.63	7.03	3.62	3.96
	gene0092	gene0092	TetR family transcriptional regulator	mRNA	3.31	2.82	2.35	1.79	2.53	1.96	3.07	2.07	2.25
	gene0093	gltB	glutamate synthase subunit alpha	mRNA	126.85	125.31	159.36	349	35.92	45.24	126.08	254.18	40.58
	gene0094	gltD	glutamate synthase	mRNA	105.49	82.72	150.58	344.4	46.02	52.31	94.11	247.49	49.17
	gene0095	atoB	hypothetical protein	mRNA	1.37	0.86	1.36	0.53	2.15	13.61	1.12	0.95	7.88
	gene0096	gene0096	hypothetical protein	mRNA	1.88	1.68	1.11	1.04	1.47	2.29	1.78	1.08	1.88
	gene0097	atoB	hypothetical protein	mRNA	1.12	1.82	2.78	1.11	4.64	17.06	1.47	1.95	10.85
	gene0098	gene0098	hypothetical protein	mRNA	8.93	6.9	2.52	2.98	16.72	64.09	7.92	2.75	40.41
	gene0099	gene0099	hypothetical protein	mRNA	88.24	115.79	35.4	12.7	56.6	62.67	102.02	24.05	59.64
	gene0100	gene0100	cutinase	mRNA	126.38	133.53	117.1	16.55	71.91	69.18	129.96	66.83	70.55
	gene0101	gene0101	oxidoreductase	mRNA	22.55	21.67	10.11	16.88	10.9	10.24	22.11	13.5	10.57
	gene0102	gene0102	pyridoxamine 5-phosphate oxidase	mRNA	40.85	34.96	20.12	27.95	43.75	44.67	37.91	24.04	44.21
	gene0103	gene0103	hypothetical protein	mRNA	1.57	1.73	1.11	1.2	2.12	2.8	1.65	1.16	2.46
	gene0104	gpmB	phosphoglycerate kinase	mRNA	202.45	153.44	22.5	44.3	47.25	36.19	177.95	33.4	41.72
	gene0105	lysS	lysine--tRNA ligase	mRNA	267.87	220.85	26.04	30.57	72.67	58.03	244.36	28.31	65.35
	gene0106	gene0106	hypothetical protein	mRNA	26.46	20.78	8.52	7.53	15.03	14.92	23.62	8.03	14.98
	gene0107	gene0107	ArsR family transcriptional regulator	mRNA	3.45	4.31	1.69	0.69	2.81	5.31	3.88	1.19	4.06
	gene0108	hemK	methylase	mRNA	8.52	11.67	5.52	3.21	4.57	5.59	10.1	4.37	5.08
	gene0109	gene0109	anti-sigma factor	mRNA	38.92	43.14	21.34	16.41	11.43	13.59	41.03	18.88	12.51
	gene0110	rpoE	RNA polymerase sigma factor SigK	mRNA	110.37	148.33	35.48	24.99	10.45	19.66	129.35	30.24	15.06
	gene0111	gene0111	hypothetical protein	mRNA	6.8	5.34	18.36	8.73	2.31	2.91	6.07	13.55	2.61
	gene0112	gene0112	hypothetical protein	mRNA	3.67	3.02	31.47	14.7	0.69	0.42	3.35	23.09	0.56
	gene0113	gene0113	fasciclin	mRNA	613.75	471.79	315.43	368.4	155.77	83.93	542.77	341.92	119.85
	gene0114	gene0114	lipocalin	mRNA	109.07	86.66	37.06	72.19	28.11	16.88	97.87	54.63	22.5
	gene0115	gene0115	NAD%28P%29-dependent oxidoreductase	mRNA	81.7	57.36	10.78	43.74	18.5	15.59	69.53	27.26	17.05
	gene0116	gene0116	nucleoside-diphosphate sugar epimerase	mRNA	125.9	73.51	28.5	206.22	27.46	22.63	99.71	117.36	25.05
	gene0117	gene0117	hypothetical protein	mRNA	5361.97	3018.85	633.01	3443.68	659.18	368.68	4190.41	2038.35	513.93
	gene0118	phrB	deoxyribodipyrimidine photo-lyase	mRNA	79.56	61.43	24.58	57.54	12.86	9.55	70.5	41.06	11.21
	gene0119	ybcJ	tRNA synthetase RNA-binding protein	mRNA	26.95	18.87	7.78	21.21	13.76	14.38	22.91	14.5	14.07
	gene0120	rraA	ribonuclease	mRNA	330.85	281.77	65.71	150.21	91	91.7	306.31	107.96	91.35
	gene0121	gene0121	membrane protein	mRNA	193.2	185.27	71.5	164.78	117.36	108.39	189.24	118.14	112.88
	gene0122	fadD	AMP-dependent synthetase	mRNA	941.26	750.03	169.59	406.01	379.1	271.8	845.65	287.8	325.45
	gene0123	gene0123	ArsR family transcriptional regulator	mRNA	12.6	13.27	7.19	7.7	9.3	10	12.94	7.45	9.65
	gene0124	gene0124	activator of HSP90 ATPase	mRNA	23.06	17.04	11.38	10.64	18.71	16.75	20.05	11.01	17.73
	gene0125	gene0125	MBL fold metallo-hydrolase	mRNA	17.46	24.02	354.37	1264.1	7.19	4.89	20.74	809.24	6.04
	gene0126	gene0126	adenylate/guanylate cyclase domain-containing protein	mRNA	32.97	32.18	9.35	25.56	10.24	9.93	32.58	17.46	10.09
	gene0127	gene0127	histidine kinase	mRNA	21.32	18.32	18.19	37.65	40.27	28.57	19.82	27.92	34.42
	gene0128	gabD	succinate-semialdehyde dehydrogenase	mRNA	57.28	42.26	39.2	65.76	36.89	25.43	49.77	52.48	31.16
	gene0129	gene0129	MFS transporter	mRNA	1.51	1.81	1.45	0.89	0.55	0.62	1.66	1.17	0.59
	gene0130	gene0130	hypothetical protein	mRNA	7.62	15.29	4.83	1.34	1.05	2.35	11.46	3.09	1.7
	gene0131	gene0131	hypothetical protein	mRNA	16.58	14.83	16.05	9.1	9.57	10.31	15.71	12.58	9.94
	gene0132	gene0132	membrane protein	mRNA	50.36	50.44	17.03	14.15	23.53	21.59	50.4	15.59	22.56
	gene0133	gene0133	MFS transporter	mRNA	14.05	11.25	2.51	10.44	4.22	4.46	12.65	6.48	4.34
	gene0134	gene0134	hypothetical protein	mRNA	64.22	57.73	18.14	67.48	44.89	32.97	60.98	42.81	38.93
	gene0135	gene0135	hypothetical protein	mRNA	44.64	26.61	193.74	60.78	9.04	0	35.63	127.26	4.52
	gene0136	crtI	phytoene dehydrogenase	mRNA	6.66	3.52	55.72	26.19	3.57	1.52	5.09	40.96	2.55
	gene0137	crtB	phytoene synthase	mRNA	2.9	1.68	32.62	13.38	2.22	2.01	2.29	23	2.12
	gene0138	idi	isopentenyl-diphosphate Delta-isomerase	mRNA	12.8	13.55	72.45	36.91	16.84	15.57	13.18	54.68	16.21
	gene0139	gene0139	hypothetical protein	mRNA	10.26	13.4	6.07	6.36	5.19	5.16	11.83	6.22	5.18
	gene0140	gene0140	carbamoyl-phosphate-synthetase	mRNA	15.7	13.64	2.56	4.46	6.01	4.73	14.67	3.51	5.37
	gene0141	dpo	uracil-DNA glycosylase	mRNA	21.29	16.5	9.81	37.54	15.66	11.04	18.9	23.68	13.35
	gene0142	pcoD	copper resistance protein CopD	mRNA	128.76	108.93	7.37	15.66	56.88	50.93	118.85	11.52	53.91
	gene0143	copC	copper resistance protein C	mRNA	299.83	245.14	22.17	53.82	277.33	379.07	272.49	38	328.2
	gene0144	gene0144	nuclear export factor GLE1	mRNA	443.34	391.72	30.42	78.59	354.79	490.75	417.53	54.51	422.77
	gene0145	gene0145	hypothetical protein	mRNA	121.73	163.18	14.63	41.51	60.8	82.2	142.46	28.07	71.5
	gene0146	gene0146	hypothetical protein	mRNA	393.04	243.08	94.96	173.11	242.51	247.34	318.06	134.04	244.93
	gene0147	gene0147	recombinase RecB	mRNA	19.69	15.74	2.96	6.45	6.52	5.87	17.72	4.71	6.2
	gene0148	gene0148	hypothetical protein	mRNA	15.09	12.89	1.6	12.73	3.67	6.08	13.99	7.17	4.88
	gene0149	gene0149	hypothetical protein	mRNA	14.84	19.76	7.64	8.36	12.3	8.15	17.3	8	10.23
	gene0150	gene0150	3-hydroxy-2-methylbutyryl-CoA dehydrogenase	mRNA	143.99	104.47	15.03	38.94	106.61	67.01	124.23	26.99	86.81
	gene0151	gene0151	MFS transporter	mRNA	11.27	9.72	5.57	19	45.2	34.78	10.5	12.29	39.99
	gene0152	gene0152	marr family transcriptional regulator	mRNA	56.53	65.98	53.33	36.57	130.79	118.23	61.26	44.95	124.51
	gene0153	gene0153	membrane protein	mRNA	57.15	64.85	148.38	208	68.42	65.67	61	178.19	67.05
	gene0154	gene0154	peptidase	mRNA	25.03	22.84	21.79	29.56	55.46	45.08	23.94	25.68	50.27
	gene0155	gene0155	superoxide dismutase	mRNA	1261.87	973.2	197.82	1125.55	1364.99	1089.8	1117.54	661.69	1227.4
	gene0156	gene0156	acyltransferase	mRNA	5.75	6.57	5.24	3.61	6.6	6.94	6.16	4.43	6.77
	gene0157	msrA	peptide-methionine %28S%29-S-oxide reductase	mRNA	129.34	109.03	63.41	246.28	44.47	56.04	119.19	154.85	50.26
	gene0158	gene0158	hypothetical protein	mRNA	38.92	40.18	41.84	76.38	111.75	139.63	39.55	59.11	125.69
	gene0159	gene0159	F420-dependent oxidoreductase	mRNA	85.41	70.73	14.83	50.44	53.53	44.09	78.07	32.64	48.81
	gene0160	gene0160	rhodanese	mRNA	204.44	218.1	73.85	102.54	121.01	124.29	211.27	88.2	122.65
	gene0161	gene0161	hypothetical protein	mRNA	39.77	48.02	13.74	20.39	17.95	18.7	43.9	17.07	18.33
	gene0162	glpQ	glycerophosphodiester phosphodiesterase	mRNA	50.4	50.89	11.04	13.2	10.9	12.05	50.65	12.12	11.48
	gene0163	gene0163	preprotein translocase subunit SecA	mRNA	57.48	61.5	11.82	32.66	32.89	22.96	59.49	22.24	27.93
	gene0164	gene0164	ferritin	mRNA	1544.72	1418.2	79.8	1267.32	187.98	140.65	1481.46	673.56	164.32
	gene0165	gene0165	LytTR family transcriptional regulator	mRNA	33.94	27.69	10.26	21.3	17.64	14.31	30.82	15.78	15.98
	gene0166	gene0166	CAAX protease	mRNA	2.79	4.48	2.98	4.05	3.32	5.88	3.64	3.52	4.6
	gene0167	kgtP	MFS transporter	mRNA	1.26	1.19	3.58	2.29	6.51	3.34	1.23	2.94	4.93
	gene0168	gene0168	prephenate dehydratase	mRNA	2.71	3.3	9.59	6.71	191.38	71.18	3.01	8.15	131.28
	gene0169	gene0169	hypothetical protein	mRNA	6.82	7.26	6.19	9.75	5.78	4.19	7.04	7.97	4.99
	gene0170	pheA2	prephenate dehydratase	mRNA	112.54	97.75	34.58	76.25	36.01	23.76	105.15	55.42	29.89
	gene0171	gpmB	phosphoglycerate mutase	mRNA	91.33	75.77	38.15	63.89	33.36	41.13	83.55	51.02	37.25
	gene0172	gene0172	TetR family transcriptional regulator	mRNA	64.47	43.63	24.42	39.62	26.3	27.64	54.05	32.02	26.97
	gene0173	gene0173	deaminase	mRNA	31.63	28.36	42.4	18.83	30.25	26.87	30	30.62	28.56
	gene0174	gene0174	TetR family transcriptional regulator	mRNA	6.81	7.53	7.05	7.02	8.93	5.3	7.17	7.04	7.12
	gene0175	paaF	enoyl-CoA hydratase	mRNA	10.59	11.71	3.33	7.9	15.74	12.34	11.15	5.62	14.04
	gene0176	qor	NADPH:quinone oxidoreductase	mRNA	6.22	6.46	2.53	3.85	5.96	4.31	6.34	3.19	5.14
	gene0177	fadA	acetyl-CoA acetyltransferase	mRNA	22.05	24	37.66	13.62	25.52	24.97	23.03	25.64	25.25
	gene0178	gene0178	3-hydroxyacyl-CoA dehydrogenase	mRNA	32.44	32.66	20.79	15.95	31.69	24.24	32.55	18.37	27.97
	gene0179	gene0179	TetR family transcriptional regulator	mRNA	5.37	5.65	5.34	5.21	12.66	9.2	5.51	5.28	10.93
	gene0180	ncd2	nitronate monooxygenase	mRNA	6.38	6.39	4.05	2.05	7.88	5.93	6.39	3.05	6.91
	gene0181	gene0181	acyl-CoA dehydrogenase	mRNA	12.03	11.05	2.74	3.55	8.56	7.41	11.54	3.15	7.99
	gene0182	gene0182	2-deoxy-D-gluconate 3-dehydrogenase	mRNA	7.08	7.86	2.8	4.14	9.98	9.05	7.47	3.47	9.52
	gene0183	gene0183	NUDIX hydrolase	mRNA	9.5	15.09	9.46	16.11	8.26	6.55	12.3	12.79	7.41
	gene0184	gene0184	antibiotic biosynthesis monooxygenase	mRNA	177.8	162.49	142.55	271.15	220.57	141.37	170.15	206.85	180.97
	gene0185	gene0185	hypothetical protein	mRNA	1102.38	1506.76	252.96	329.65	447.25	434.65	1304.57	291.31	440.95
	gene0186	gene0186	hypothetical protein	mRNA	24.3	16.25	2.68	17.83	3.76	11.02	20.28	10.26	7.39
	gene0187	gene0187	hypothetical protein	mRNA	100.51	71.35	12.73	67.1	22.3	28.26	85.93	39.92	25.28
	gene0188	gene0188	hypothetical protein	mRNA	46.47	39.32	8.31	35.4	31.85	32.44	42.9	21.86	32.15
	gene0189	serS	serine--tRNA ligase	mRNA	173.86	137.3	37.32	88.34	50.89	45.86	155.58	62.83	48.38
	gene0190	wecB	UDP-N-acetylglucosamine 2-epimerase	mRNA	2.95	2.92	1.22	2.05	2.88	2.64	2.94	1.64	2.76
	gene0191	wecC	UDP-N-acetyl-D-mannosaminuronic acid dehydrogenase	mRNA	0.75	0.98	1.09	1.63	1.38	0.76	0.87	1.36	1.07
	gene0192	tagA	UDP-N-acetyl-D-mannosamine transferase	mRNA	1.27	1.43	1.09	1.84	1.43	0.91	1.35	1.47	1.17
	gene0193	gene0193	hypothetical protein	mRNA	1.04	1.6	0.45	0.89	0.62	0.3	1.32	0.67	0.46
	gene0194	gene0194	GlcNAc-PI de-N-acetylase	mRNA	1.21	1.91	1.12	1.62	1.37	0.86	1.56	1.37	1.12
	gene0195	rfbC	dTDP-4-dehydrorhamnose 3%2C5-epimerase	mRNA	0.32	0.32	0.61	0.44	0.65	0.36	0.32	0.53	0.51
	gene0196	gene0196	hypothetical protein	mRNA	1.63	0.87	0.57	1.07	1.27	1.46	1.25	0.82	1.37
	gene0197	gene0197	hypothetical protein	mRNA	0.62	0.94	0.65	0.64	0.7	0.94	0.78	0.65	0.82
	gene0198	paaK	hypothetical protein	mRNA	0.14	0.78	1.28	0.84	1.76	1.63	0.46	1.06	1.7
	gene0199	gene0199	hypothetical protein	mRNA	1.17	1.11	0.41	0.12	0.98	1.16	1.14	0.27	1.07
	gene0200	gene0200	glycosyltransferase	mRNA	0.12	0.26	0.2	0.24	0.24	0.11	0.19	0.22	0.18
	gene0201	gene0201	glycosyl transferase	mRNA	0.4	0.23	0.23	0.1	0.31	0.39	0.32	0.17	0.35
	gene0202	gene0202	hypothetical protein	mRNA	0.24	0.35	0.22	0.25	0.12	0.35	0.3	0.24	0.24
	gene0203	gene0203	hypothetical protein	mRNA	0.57	0.47	0.33	0.61	0.54	0.26	0.52	0.47	0.4
	gene0204	gene0204	hypothetical protein	mRNA	1.18	1.11	1.97	1.22	1.03	0.74	1.15	1.6	0.89
	gene0205	gene0205	hypothetical protein	mRNA	0.64	0.63	0.72	0.38	0.72	0.68	0.64	0.55	0.7
	gene0206	gene0206	hypothetical protein	mRNA	1.06	0.81	1.6	0.39	1.24	1.49	0.94	1	1.37
	gene0207	hemL	glutamate-1-semialdehyde 2%2C1-aminomutase	mRNA	0.61	0.43	1.69	0.41	1.61	0.94	0.52	1.05	1.28
	gene0208	gene0208	thioesterase	mRNA	17.91	17.53	1.7	5.31	8.86	6.99	17.72	3.51	7.93
	gene0209	gene0209	MFS transporter	mRNA	14.18	22.59	49.26	14.39	11.99	17.55	18.39	31.83	14.77
	gene0210	gene0210	hypothetical protein	mRNA	40.61	32.79	13.09	29.24	43.55	33.01	36.7	21.17	38.28
	gene0211	namH	%282Fe-2S%29-binding protein	mRNA	53.84	41.46	30.05	52.44	32.36	35.64	47.65	41.25	34
	gene0212	gene0212	hypothetical protein	mRNA	0	0	0	0	0	0	0	0	0
	gene0213	gene0213	1-acyl-sn-glycerol-3-phosphate acyltransferase	mRNA	85.63	84.55	38.86	82.01	50.12	54.22	85.09	60.44	52.17
	gene0214	gene0214	HAD family hydrolase	mRNA	71.96	60.91	26.23	55.54	81.03	54.68	66.44	40.89	67.86
	gene0215	gene0215	cold-shock protein	mRNA	1052.26	883.99	270.84	293.95	933.07	553.33	968.13	282.4	743.2
	gene0216	gene0216	hypothetical protein	mRNA	44.69	37.62	33.29	20.55	28.3	26.7	41.16	26.92	27.5
	gene0217	gene0217	stage II sporulation protein	mRNA	376.13	321.81	279.88	205.89	357.2	244.58	348.97	242.89	300.89
	gene0218	gene0218	MerR family transcriptional regulator	mRNA	31.23	24.49	12.79	16.14	13.26	11.7	27.86	14.47	12.48
	gene0219	glf	UDP-galactopyranose mutase	mRNA	77.95	65.28	21.3	30.38	44.79	37.09	71.62	25.84	40.94
	gene0220	glft2	glycosyl transferase	mRNA	48.37	41.31	4.39	11.78	21.94	19.24	44.84	8.09	20.59
	gene0221	gene0221	membrane protein	mRNA	41.93	35.33	6.22	10.32	26.14	29.14	38.63	8.27	27.64
	gene0222	gene0222	phosphoribose diphosphate--decaprenyl-phosphate phosphoribosyltransferase	mRNA	53.87	42.43	7.14	13.73	36.23	33.97	48.15	10.44	35.1
	gene0223	aftB	hypothetical protein	mRNA	34.08	31.37	4.11	6.5	19	21.87	32.73	5.31	20.44
	gene0224	fbp	mycolyltransferase	mRNA	168.88	156.83	221	28.69	122.57	91.78	162.86	124.85	107.18
	gene0225	gene0225	hypothetical protein	mRNA	19.76	21.04	14.94	7.91	17.17	10.24	20.4	11.43	13.71
	gene0226	gene0226	esterase	mRNA	322.91	248.92	166.2	194.72	328.24	225.07	285.92	180.46	276.66
	gene0227	gene0227	hypothetical protein	mRNA	186.81	150.93	56.17	67.25	88.56	93.62	168.87	61.71	91.09
	gene0228	gene0228	cutinase	mRNA	87.93	78.67	29.45	47.61	37.08	42.33	83.3	38.53	39.71
	gene0229	fadD32	fatty-acid--CoA ligase	mRNA	180.31	139.58	129.53	92.46	68.93	87.51	159.95	111	78.22
	gene0230	pks13	polyketide synthase	mRNA	158.07	132.91	57	59.64	64.23	66.25	145.49	58.32	65.24
	gene0231	gene0231	acetyl-CoA carboxylase subunit beta	mRNA	148.23	108.48	54.93	41.83	59.75	57.39	128.36	48.38	58.57
	gene0232	gene0232	hypothetical protein	mRNA	29.49	29.21	21.74	13.44	11.17	9.2	29.35	17.59	10.19
	gene0233	embB	arabinosyltransferase	mRNA	22.59	25.55	3.86	8.97	13.09	12.89	24.07	6.42	12.99
	gene0234	embC	arabinosyltransferase	mRNA	18.01	17.86	2.23	6.38	12.04	11.11	17.94	4.31	11.58
	gene0235	gene0235	oxidoreductase	mRNA	48.7	45.75	4.79	13.15	7.38	7.84	47.23	8.97	7.61
	gene0236	gene0236	hypothetical protein	mRNA	4.85	7.08	2.68	1.17	3.52	3.61	5.97	1.93	3.57
	gene0237	gene0237	hypothetical protein	mRNA	22.81	22.23	4.63	3.1	3.44	5.49	22.52	3.87	4.47
	gene0238	gene0238	hypothetical protein	mRNA	1.14	1.47	0.45	0.68	1.14	1.47	1.31	0.57	1.31
	gene0239	gene0239	hypothetical protein	mRNA	0.92	2.6	1.43	0	1.7	1.94	1.76	0.72	1.82
	gene0240	gene0240	hypothetical protein	mRNA	9.74	7.84	2.75	4.37	2.98	4.47	8.79	3.56	3.73
	gene0241	gene0241	hypothetical protein	mRNA	106.68	92.15	62.7	33.08	47.65	28.36	99.42	47.89	38.01
	gene0242	aftA	putative transmembrane protein	mRNA	19.67	18.68	5.48	12.97	10.44	9.99	19.18	9.23	10.22
	gene0243	gene0243	hypothetical protein	mRNA	36.17	26.25	119.06	69.48	28.23	24.13	31.21	94.27	26.18
	gene0244	dprE2	short-chain dehydrogenase	mRNA	51.06	35.31	19.97	25.41	41.26	38.02	43.19	22.69	39.64
	gene0245	dprE1	decaprenylphosphoryl-beta-D-ribose oxidase	mRNA	77.29	68.67	29.66	34.39	37.56	47.08	72.98	32.03	42.32
	gene0246	gene0246	hypothetical protein	mRNA	4.32	7.9	2.71	2.47	3	3.96	6.11	2.59	3.48
	gene0247	gene0247	hypothetical protein	mRNA	3.58	4.18	0.5	0.13	0.34	0.99	3.88	0.32	0.67
	gene0248	rfbC	dTDP-4-dehydrorhamnose 3%2C5-epimerase	mRNA	26.41	28.38	8.59	11.98	13.18	12.85	27.4	10.29	13.02
	gene0249	rfbA	glucose-1-phosphate thymidylyltransferase	mRNA	27.5	28.88	15.03	11.13	7.07	7.37	28.19	13.08	7.22
	gene0250	rfbB	dTDP-glucose 4%2C6-dehydratase	mRNA	36.55	33.04	10.91	24.11	13.41	9.87	34.8	17.51	11.64
	gene0251	gene0251	hypothetical protein	mRNA	1.74	2.03	1.19	2	0.58	7.08	1.89	1.6	3.83
	gene0252	glft2	glycosyl transferase	mRNA	103.99	79.31	26.9	36.33	62.11	55.54	91.65	31.62	58.83
	gene0253	gene0253	mannosyltransferase	mRNA	15.27	16.58	2.57	4.66	6.95	8.1	15.93	3.62	7.53
	gene0254	gene0254	sugar ABC transporter permease	mRNA	19.81	16.17	5.78	10.16	7.51	8.07	17.99	7.97	7.79
	gene0255	gene0255	hypothetical protein	mRNA	7.86	8.37	12.17	38.14	17.52	11.53	8.12	25.16	14.53
	gene0256	gene0256	hypothetical protein	mRNA	4.96	4.72	2.03	11.39	1.85	3.52	4.84	6.71	2.69
	gene0257	gene0257	hypothetical protein	mRNA	14.81	0	0	0	0	0	7.41	0	0
	gene0258	gene0258	hypothetical protein	mRNA	1.33	1.53	0.64	1.07	0	0.44	1.43	0.86	0.22
	gene0259	gene0259	hypothetical protein	mRNA	0	0	0	0	0	0	0	0	0
	gene0260	gene0260	chemotaxis protein CheY	mRNA	15.49	13.05	11.69	11.2	12.35	11.91	14.27	11.45	12.13
	gene0261	gene0261	AMP-dependent synthetase	mRNA	46.26	47.11	79.59	20.39	160.54	113.38	46.69	49.99	136.96
	gene0262	gene0262	hypothetical protein	mRNA	8.03	5.56	3.53	15.73	2.6	5.09	6.8	9.63	3.85
	gene0263	gene0263	hypothetical protein	mRNA	11.36	4.19	2.16	8.2	1.62	3.25	7.78	5.18	2.44
	gene0264	glft1	UDP-galactofuranosyl transferase GlfT1	mRNA	17.17	15.22	2.24	7.02	5.73	8.31	16.2	4.63	7.02
	gene0265	gene0265	ABC transporter ATP-binding protein	mRNA	68.97	44.47	13.16	24.46	31.4	36.18	56.72	18.81	33.79
	gene0266	gene0266	hypothetical protein	mRNA	122.2	102.67	63.5	102.41	160.74	130.85	112.44	82.96	145.8
	gene0267	gene0267	cysteine desulfurase-like protein	mRNA	21.15	21.45	12.27	11.74	13.13	15.94	21.3	12.01	14.54
	gene0268	gene0268	NAD%28P%29H-quinone oxidoreductase	mRNA	67.91	62.51	10.78	64.08	42.47	34.14	65.21	37.43	38.31
	gene0269	gene0269	hypothetical protein	mRNA	3.97	2.35	0	0	0	0	3.16	0	0
	gene0270	gene0270	MarR family transcriptional regulator	mRNA	18.88	18.35	8.69	8.48	9.48	13.57	18.62	8.59	11.53
	gene0272	gene0272	Zn-dependent hydrolase	mRNA	69.22	57.91	31.78	209.65	33.95	23.4	63.57	120.72	28.68
	gene0273	gene0273	flavodoxin/nitric oxide synthase	mRNA	181.96	150.56	66.23	380.63	97.71	67.55	166.26	223.43	82.63
	gene0274	gene0274	diguanylate cyclase	mRNA	102.51	100.45	25.87	33.36	25.74	20.96	101.48	29.62	23.35
	gene0275	gene0275	FAD-dependent oxidoreductase	mRNA	151.34	132.5	12.85	65.64	28.53	15.92	141.92	39.25	22.23
	gene0276	gene0276	mycolyltransferase	mRNA	46.13	43.84	19.33	16.51	19.16	21.56	44.99	17.92	20.36
	gene0277	gene0277	bifunctional metallophosphatase/5%27-nucleotidase	mRNA	34.84	29.3	3.98	14.42	25.13	25.75	32.07	9.2	25.44
	gene0278	hisC	aminotransferase	mRNA	54.65	51.68	43.13	73.6	44.04	35.47	53.17	58.37	39.76
	gene0281	gene0281	hypothetical protein	mRNA	41.11	27.09	13.77	21.54	25.93	18.1	34.1	17.66	22.02
	gene0282	gene0282	hypothetical protein	mRNA	1.54	2.69	0.36	2.42	2.1	1.98	2.12	1.39	2.04
	gene0283	gene0283	hypothetical protein	mRNA	0	0	1.02	0	0	0	0	0.51	0
	gene0284	gene0284	hypothetical protein	mRNA	0.52	0.51	0.44	0.36	0.15	0.29	0.52	0.4	0.22
	gene0285	gene0285	hypothetical protein	mRNA	0	0.14	0.17	0.41	0.46	0.89	0.07	0.29	0.68
	gene0286	gene0286	hypothetical protein	mRNA	0.58	0.73	0.54	0.92	0.77	0.46	0.66	0.73	0.62
	gene0287	gene0287	hypothetical protein	mRNA	0.41	0.64	0.72	0.2	1.84	1.29	0.53	0.46	1.57
	gene0288	gene0288	hypothetical protein	mRNA	2.3	0	0.8	0	1.23	0	1.15	0.4	0.62
	gene0289	gene0289	hypothetical protein	mRNA	0.88	1.62	0.26	1.26	1.79	2.24	1.25	0.76	2.02
	gene0290	gene0290	hypothetical protein	mRNA	0	0	0	0	0	0	0	0	0
	gene0291	gene0291	hypothetical protein	mRNA	5.62	9.67	1.69	0.93	1.21	2.3	7.65	1.31	1.76
	gene0292	gene0292	hypothetical protein	mRNA	4.4	1.22	2.55	1.1	4.87	2.88	2.81	1.83	3.88
	gene0293	gene0293	hypothetical protein	mRNA	4.35	7.53	3.3	3.53	3.72	3.23	5.94	3.42	3.48
	gene0294	gene0294	hypothetical protein	mRNA	7.55	5.73	5.87	6.12	12.07	9.78	6.64	6	10.93
	gene0295	gene0295	hypothetical protein	mRNA	6.08	5.34	4.06	6.1	11.27	6.86	5.71	5.08	9.07
	gene0296	gene0296	hypothetical protein	mRNA	655.24	491.32	205.83	674.7	363.9	431.77	573.28	440.27	397.84
	gene0297	gene0297	hypothetical protein	mRNA	7.98	5.45	3.77	2.72	7.46	7.72	6.72	3.25	7.59
	gene0298	gene0298	hypothetical protein	mRNA	885.82	683.55	300.13	214.52	282.17	275.43	784.69	257.33	278.8
	gene0299	gene0299	LLM class F420-dependent oxidoreductase	mRNA	50.06	51.71	2.21	3.01	2.74	5.27	50.89	2.61	4.01
	gene0300	gene0300	ATPase AAA	mRNA	2.63	2.51	1.31	0.1	2.41	3.24	2.57	0.71	2.83
	gene0301	gene0301	hypothetical protein	mRNA	9.78	8.72	3.18	3.86	0.08	7.41	9.25	3.52	3.75
	gene0302	gene0302	LLM class F420-dependent oxidoreductase	mRNA	0.83	1.18	4.71	0.72	0.71	0.88	1.01	2.72	0.8
	gene0303	gene0303	hypothetical protein	mRNA	0	0	0	0	0	0	0	0	0
	gene0304	gene0304	acyl-CoA dehydrogenase	mRNA	10.51	9.69	3.27	2.9	14.34	11.86	10.1	3.09	13.1
	gene0305	gene0305	acyl-CoA dehydrogenase	mRNA	15.93	19.85	1.94	4.13	16.49	14.9	17.89	3.04	15.7
	gene0306	vsr	very short patch repair endonuclease	mRNA	8.23	6.54	0.34	2.61	1.93	2.77	7.39	1.48	2.35
	gene0307	dcm	DNA methyltransferase	mRNA	22.06	22.22	5.87	8.51	9.92	11.4	22.14	7.19	10.66
	gene0311	gene0311	hypothetical protein	mRNA	92.9	77.23	119.54	62.8	20.38	35.62	85.07	91.17	28
	gene0312	gene0312	hypothetical protein	mRNA	140.29	125.42	43.76	97.76	60.91	41.91	132.86	70.76	51.41
	gene0313	gene0313	hypothetical protein	mRNA	27.22	26.89	11.65	9.86	8.11	9.13	27.06	10.76	8.62
	gene0314	gene0314	hypothetical protein	mRNA	107.3	84.02	46.9	76.57	59.71	56.11	95.66	61.74	57.91
	gene0315	gatA	amidase	mRNA	16.67	14.44	5.02	20.89	9.63	9.55	15.56	12.96	9.59
	gene0316	tyrA2	prephenate dehydrogenase	mRNA	15.25	16.6	6.06	18.95	9.2	10.1	15.93	12.51	9.65
	gene0317	gene0317	tRNA adenosine deaminase	mRNA	85.44	86.18	90.08	184.16	70.76	90.75	85.81	137.12	80.76
	gene0318	tadA	tRNA-specific adenosine deaminase	mRNA	10.48	12.79	5.23	14.08	6.2	7.52	11.64	9.66	6.86
	gene0320	gene0320	alpha/beta hydrolase	mRNA	6.68	7.28	3.12	2.83	7.43	7.72	6.98	2.98	7.58
	gene0321	gene0321	hypothetical protein	mRNA	35.16	20.42	6.48	46.24	8.13	9.57	27.79	26.36	8.85
	gene0322	gene0322	hypothetical protein	mRNA	45.19	27.48	31.29	295.6	36.51	25.93	36.34	163.45	31.22
	gene0323	gene0323	phosphodiesterase	mRNA	9.42	9.22	2.76	8.27	2.5	2.88	9.32	5.52	2.69
	gene0324	gene0324	DinB family protein	mRNA	122.74	117.05	24.9	54.26	10.73	17.28	119.9	39.58	14.01
	gene0325	gene0325	TetR family transcriptional regulator	mRNA	226.52	267.64	3.51	184.12	8.64	6.25	247.08	93.82	7.45
	gene0326	smvA	MFS transporter	mRNA	127.14	113.12	1.6	265.98	2.4	2.39	120.13	133.79	2.4
	gene0327	gene0327	hypothetical protein	mRNA	132.76	97.71	26.66	137.88	52.27	27.91	115.24	82.27	40.09
	gene0328	gene0328	C-5 sterol desaturase	mRNA	32.69	34.51	82.27	62.3	35.5	28.24	33.6	72.29	31.87
	gene0329	gene0329	hypothetical protein	mRNA	0	0	0	0	0	2.45	0	0	1.23
	gene0330	gene0330	Rrf2 family transcriptional regulator	mRNA	5.34	4.4	3.41	3.34	3.81	6.05	4.87	3.38	4.93
	gene0331	gene0331	TetR family transcriptional regulator	mRNA	40.51	39.96	20.38	19.45	11.68	37.26	40.24	19.92	24.47
	gene0332	gene0332	hypothetical protein	mRNA	19.94	14.12	9.63	11.81	11.77	20.34	17.03	10.72	16.06
	gene0333	gene0333	multidrug ABC transporter ATPase	mRNA	33.91	26.32	11.4	21.82	13.74	14.62	30.12	16.61	14.18
	gene0334	gene0334	multidrug ABC transporter ATP-binding protein	mRNA	35.41	27.9	8.14	20.18	14.37	15.14	31.66	14.16	14.76
	gene0335	gene0335	ROK family protein	mRNA	5.56	6.93	2.32	2.19	1.6	1.92	6.25	2.26	1.76
	gene0336	gene0336	hypothetical protein	mRNA	24.92	28.45	27.03	21.73	26.89	19.71	26.69	24.38	23.3
	gene0337	gene0337	hypothetical protein	mRNA	21.54	20.05	58.71	20.18	15.13	12.24	20.8	39.45	13.69
	gene0338	gene0338	hypothetical protein	mRNA	10.42	11.87	12.35	16.69	6.91	10.73	11.15	14.52	8.82
	gene0339	gene0339	hypothetical protein	mRNA	8.98	8.64	27.11	6.52	9.47	7.51	8.81	16.82	8.49
	gene0340	gene0340	acyl-CoA dehydrogenase	mRNA	3.07	3.2	3.51	5.14	0.8	0.66	3.14	4.33	0.73
	gene0341	gene0341	hypothetical protein	mRNA	1.57	1.74	1.32	3.19	0.61	0.5	1.66	2.26	0.56
	gene0342	hmgL	hypothetical protein	mRNA	2.86	3.65	1.46	2.64	0.49	1.14	3.26	2.05	0.82
	gene0343	gene0343	CoA transferase	mRNA	3.05	4.01	1.31	3.37	0.61	0.7	3.53	2.34	0.66
	gene0344	gene0344	enoyl-CoA hydratase	mRNA	3.49	3.43	2.34	6.54	1.11	0.78	3.46	4.44	0.95
	gene0345	xylC	benzaldehyde dehydrogenase	mRNA	1.54	2.1	1.2	2.83	0.69	0.31	1.82	2.02	0.5
	gene0346	gene0346	hypothetical protein	mRNA	17.2	16.9	8.17	7.01	6.08	6.54	17.05	7.59	6.31
	gene0347	gene0347	hypothetical protein	mRNA	141.28	155.66	25.49	74.93	21.73	16.91	148.47	50.21	19.32
	gene0348	gene0348	hypothetical protein	mRNA	0	0	0	0	0	0	0	0	0
	gene0349	mdlC	hypothetical protein	mRNA	29.28	34.41	29.1	73.4	8.42	6.06	31.85	51.25	7.24
	gene0350	afuC	hypothetical protein	mRNA	49.87	41.38	49.59	122.47	25.92	15.89	45.63	86.03	20.91
	gene0351	afuB	hypothetical protein	mRNA	72.96	68.52	53.31	150.42	37.48	27.7	70.74	101.87	32.59
	gene0352	afuA	hypothetical protein	mRNA	93.78	83.67	72.88	155.03	59.22	42.18	88.73	113.96	50.7
	gene0353	iciA	transcriptional regulator ArgP	mRNA	7.23	7.78	2.44	10.4	3.34	2.49	7.51	6.42	2.92
	gene0354	lysE	amino acid transporter	mRNA	233.48	269.78	0.23	143.3	1.04	2.71	251.63	71.77	1.88
	gene0355	gene0355	transporter	mRNA	33.72	31.21	9.33	22.17	30.25	26.9	32.47	15.75	28.58
	gene0356	gene0356	pyridoxamine 5%27-phosphate oxidase	mRNA	165.09	217.61	101.93	162.32	246.79	157.95	191.35	132.13	202.37
	gene0357	gene0357	calcium-translocating P-type ATPase%2C PMCA-type	mRNA	42.61	36.28	6.41	18.06	16.96	14.39	39.45	12.24	15.68
	gene0358	ydhP	MFS transporter	mRNA	5.03	4.23	2.06	2.87	1.63	3.53	4.63	2.47	2.58
	gene0359	tgt	queuine tRNA-ribosyltransferase	mRNA	29.43	32.12	8.33	24.18	12.96	10.87	30.78	16.26	11.92
	gene0360	gene0360	membrane protein	mRNA	4.81	6.36	8.15	6.9	5.07	5.15	5.59	7.53	5.11
	gene0361	gene0361	hypothetical protein	mRNA	5	2.39	1.74	3.42	2.44	5.14	3.7	2.58	3.79
	gene0362	gene0362	hypothetical protein	mRNA	21.52	23.86	8.86	4.27	34.22	36.72	22.69	6.57	35.47
	gene0363	gene0363	membrane protein	mRNA	126.87	139.13	23.36	23.31	288.56	223	133	23.34	255.78
	gene0364	gltX	tRNA glutamyl-Q synthetase	mRNA	11.51	12.51	3.31	3.58	3.41	3.22	12.01	3.45	3.32
	gene0365	gene0365	LysR family transcriptional regulator	mRNA	1.54	2.38	0.65	0.56	1.1	0.92	1.96	0.61	1.01
	gene0366	gene0366	MFS transporter	mRNA	63.49	57.01	4.32	10.3	146.62	54.14	60.25	7.31	100.38
	gene0367	bdh	3-hydroxybutyrate dehydrogenase	mRNA	37.77	37.46	1.19	6.12	39.62	12.77	37.62	3.66	26.2
	gene0368	gene0368	transcriptional regulator	mRNA	9.59	16.7	2.98	3.01	14.06	19.43	13.15	3	16.75
	gene0369	gene0369	membrane protein	mRNA	2.38	2.82	2.93	1.93	3.64	3.89	2.6	2.43	3.77
	gene0370	gene0370	deoxyribonuclease	mRNA	32.51	42.53	28.16	40.09	18.34	22.09	37.52	34.13	20.22
	gene0371	gene0371	hypothetical protein	mRNA	6.33	0	0	0	0	0	3.17	0	0
	gene0372	gene0372	hypothetical protein	mRNA	8.15	17.31	2.91	2.74	4.12	8.71	12.73	2.83	6.42
	gene0374	gene0374	aminotransferase	mRNA	81.31	74	87.68	54.01	50.4	46.07	77.66	70.85	48.24
	gene0375	gene0375	hypothetical protein	mRNA	0	0	0	0	0	0	0	0	0
	gene0376	gene0376	hypothetical protein	mRNA	44.18	49.04	50.26	31.47	57.55	70.64	46.61	40.87	64.1
	gene0377	gene0377	Fe-S cluster assembly protein HesB	mRNA	55.44	52.04	12.44	20.62	23.24	23.86	53.74	16.53	23.55
	gene0378	gene0378	serine protease	mRNA	30.92	26.65	12.63	27.67	34.42	33.55	28.79	20.15	33.99
	gene0379	ssuD	alkanesulfonate monooxygenase	mRNA	10.4	10.12	2.69	4.07	16.44	21.63	10.26	3.38	19.04
	gene0380	thiM	hydroxyethylthiazole kinase	mRNA	5.07	4.8	2.53	3.76	12.48	15.89	4.94	3.15	14.19
	gene0381	sseA	sulfurtransferase	mRNA	5.01	3.96	1.46	5.44	1.5	1.83	4.49	3.45	1.67
	gene0382	gene0382	GntR family transcriptional regulator	mRNA	12.46	10.72	6.79	8.42	6.82	11.93	11.59	7.61	9.38
	gene0383	gene0383	PadR family transcriptional regulator	mRNA	53.5	71.17	108.51	96.74	36.25	18.08	62.34	102.63	27.17
	gene0384	dnaX	DNA polymerase III subunit gamma and tau	mRNA	38.46	43.85	17.66	32.23	16.5	13.87	41.16	24.95	15.19
	gene0385	gene0385	hypothetical protein	mRNA	36.51	28.94	13.8	14.03	7.6	8.65	32.73	13.92	8.13
	gene0386	gene0386	DUF2231 domain-containing protein	mRNA	86.13	62.32	57.72	327.31	57.1	37.13	74.23	192.52	47.12
	gene0387	gene0387	translation initiation inhibitor	mRNA	0	1.67	0.21	1.92	0.89	0.57	0.84	1.07	0.73
	gene0388	ggt	gamma-glutamyltransferase	mRNA	1.16	2.04	0.42	1.31	1.42	1.68	1.6	0.87	1.55
	gene0389	hcaC	%282Fe-2S%29-binding protein	mRNA	0.78	0.83	0.89	0.97	2.69	0.99	0.81	0.93	1.84
	gene0390	gene0390	aldehyde dehydrogenase	mRNA	1.59	1.4	0.89	0.55	2.3	2.21	1.5	0.72	2.26
	gene0391	hcaD	pyridine nucleotide-disulfide oxidoreductase	mRNA	0.47	0.81	1.04	0.54	1.76	1.08	0.64	0.79	1.42
	gene0392	nirD	Rieske %282Fe-2S%29 domain-containing protein	mRNA	1.26	1.12	1.52	0.31	3.29	1.53	1.19	0.92	2.41
	gene0393	pqqC	aldehyde dehydrogenase	mRNA	5.18	4.3	4.95	5.43	15.47	9.63	4.74	5.19	12.55
	gene0394	gene0394	CDP-alcohol phosphatidyltransferase	mRNA	2.78	2.96	2.41	2.47	3.33	3.81	2.87	2.44	3.57
	gene0395	gene0395	PucR family transcriptional regulator	mRNA	1.88	2.53	2.26	2.07	4.28	3.64	2.21	2.17	3.96
	gene0396	gene0396	MFS transporter	mRNA	8.15	8.98	8.9	5.55	4.74	3.68	8.57	7.23	4.21
	gene0397	gene0397	hypothetical protein	mRNA	3.74	4.19	9.59	4.63	5.32	5.26	3.97	7.11	5.29
	gene0398	gene0398	fusaric acid resistance protein	mRNA	1.72	2.43	0.32	0.57	1.04	1.39	2.08	0.45	1.22
	gene0399	gene0399	hypothetical protein	mRNA	26.97	15.96	43.65	37.94	161.26	196.15	21.47	40.8	178.71
	gene0400	gene0400	hypothetical protein	mRNA	2.62	2.72	3.78	8.82	22.17	28.24	2.67	6.3	25.21
	gene0401	gene0401	histidine kinase	mRNA	10.13	10.86	6.68	4.12	6.54	7.23	10.5	5.4	6.89
	gene0402	gene0402	DNA-binding response regulator	mRNA	10.42	13.26	3.07	3.85	7.39	7.08	11.84	3.46	7.24
	gene0403	gene0403	GntR family transcriptional regulator	mRNA	25.57	21.9	13.73	9.94	8.41	8.35	23.74	11.84	8.38
	gene0404	gene0404	FAD-dependent oxidoreductase	mRNA	1.13	1.07	1.33	0.7	0.63	0.33	1.1	1.02	0.48
	gene0405	gene0405	haloacid dehalogenase	mRNA	0.18	0.9	0.41	0.66	0.8	0.54	0.54	0.54	0.67
	gene0406	phnD	phosphate starvation-inducible protein PhoH	mRNA	0.57	0.43	0.7	0	0.61	0.49	0.5	0.35	0.55
	gene0407	phnC	phosphonate ABC transporter ATP-binding protein	mRNA	0.62	0.87	0.22	0.07	0.37	0.24	0.75	0.15	0.31
	gene0408	phnE	phosphonate ABC transporter%2C permease protein PhnE	mRNA	0.41	0.15	0.19	0	0.23	0.17	0.28	0.1	0.2
	gene0409	gene0409	dehydrogenase	mRNA	0.28	0.42	0.04	0.29	0.2	0.34	0.35	0.17	0.27
	gene0410	atoB	acetyl-CoA acetyltransferase	mRNA	290.99	288.24	152.29	367.52	317.83	406.55	289.62	259.91	362.19
	gene0411	fadJ	3-hydroxyacyl-CoA dehydrogenase	mRNA	157.14	122.83	56.16	247.02	224.79	264.1	139.99	151.59	244.45
	gene0412	cfa	cyclopropane-fatty-acyl-phospholipid synthase	mRNA	355.64	290.14	60.83	118.4	343.58	287.05	322.89	89.62	315.32
	gene0413	gene0413	FAD-linked oxidase	mRNA	78.07	84.96	43.74	41.8	117.57	101.26	81.52	42.77	109.42
	gene0414	gene0414	polyketide cyclase	mRNA	99.99	68.83	35.4	47.82	87.43	71.53	84.41	41.61	79.48
	gene0415	gene0415	hypothetical protein	mRNA	165.27	103.46	47.17	75.51	91.63	77.28	134.37	61.34	84.46
	gene0416	recR	recombination protein RecR	mRNA	149.34	117.56	38.28	83.13	116.63	120.58	133.45	60.71	118.61
	gene0417	gene0417	TetR family transcriptional regulator	mRNA	93.88	58.17	11.28	28.02	33.57	38.28	76.03	19.65	35.93
	gene0418	gene0418	MFS transporter	mRNA	2.85	2.96	1.68	2.42	1.98	2.76	2.91	2.05	2.37
	gene0419	gene0419	L-aspartate oxidase	mRNA	51.8	40.72	14.53	33.51	85.29	59.35	46.26	24.02	72.32
	gene0420	gene0420	aldehyde dehydrogenase	mRNA	47.2	46.75	45.12	39.07	90.05	67.8	46.98	42.1	78.93
	gene0421	gene0421	GntR family transcriptional regulator	mRNA	24.74	22.93	23.22	19.83	33.73	26.82	23.84	21.53	30.28
	gene0422	gene0422	hypothetical protein	mRNA	13.94	19.21	42.28	13.46	29.08	29.72	16.58	27.87	29.4
	gene0423	gene0423	hypothetical protein	mRNA	15.52	13.59	1.96	1.98	4.65	5.61	14.56	1.97	5.13
	gene0424	gene0424	alcohol dehydrogenase	mRNA	3.32	3.1	1.33	1.4	2.2	2.84	3.21	1.37	2.52
	gene0425	gene0425	TetR family transcriptional regulator	mRNA	5.74	5.27	8.04	6.7	8.17	6.17	5.51	7.37	7.17
	gene0426	ncd2	nitronate monooxygenase	mRNA	9.38	11.45	16.56	6.42	21.16	19.19	10.42	11.49	20.18
	gene0427	gene0427	enoyl-CoA hydratase	mRNA	1.94	3.05	1.98	3.01	11.05	8.32	2.5	2.5	9.69
	gene0428	gene0428	long-chain fatty acid--CoA ligase	mRNA	57.84	63.98	20.31	24.49	99.16	65.96	60.91	22.4	82.56
	gene0429	mas	hypothetical protein	mRNA	7.19	7.69	0.78	1.44	6.34	5.48	7.44	1.11	5.91
	gene0430	gene0430	hypothetical protein	mRNA	4.22	3.56	0.75	0.87	2.62	3.15	3.89	0.81	2.89
	gene0431	gene0431	metal-dependent hydrolase	mRNA	5.42	5.01	0.94	1.05	1.92	1.81	5.22	1	1.87
	gene0432	gene0432	TetR family transcriptional regulator	mRNA	16.14	11.08	6.58	5.05	2.82	5.86	13.61	5.82	4.34
	gene0433	gene0433	sulfurtransferase	mRNA	107.25	114.77	29.6	70.65	45.86	40.96	111.01	50.13	43.41
	gene0434	gene0434	alpha/beta hydrolase	mRNA	209.85	150.19	80.93	94.79	46.43	39.21	180.02	87.86	42.82
	gene0435	gene0435	glutamine amidotransferase	mRNA	25.26	27.18	9.01	20.74	28.6	35.03	26.22	14.88	31.82
	gene0436	gene0436	UDP-N-acetylmuramyl peptide synthase	mRNA	32.37	26.32	13.92	41.31	34.88	49.51	29.35	27.62	42.2
	gene0437	eamA	hypothetical protein	mRNA	13.41	13.27	2.08	65.02	2.96	4.17	13.34	33.55	3.57
	gene0438	gene0438	LysR family transcriptional regulator	mRNA	2.54	2.07	3.35	0.86	5.11	3.43	2.31	2.11	4.27
	gene0439	gene0439	hypothetical protein	mRNA	60.88	61.79	142.99	19.86	198.85	126.11	61.34	81.43	162.48
	gene0440	leuA	2-isopropylmalate synthase	mRNA	383.4	357.29	314.68	492.18	379.94	220.18	370.35	403.43	300.06
	gene0441	gene0441	hypothetical protein	mRNA	139.49	113.18	2.26	7.82	70.44	46.48	126.34	5.04	58.46
	gene0442	lysC	aspartate kinase	mRNA	318.71	241.64	123.34	135.59	264.86	231.42	280.18	129.47	248.14
	gene0443	asd	aspartate-semialdehyde dehydrogenase	mRNA	267.43	200.66	109.81	171.97	267.18	237.86	234.05	140.89	252.52
	gene0444	gene0444	TetR family transcriptional regulator	mRNA	100.33	122.17	927.09	143.57	182.39	87.44	111.25	535.33	134.92
	gene0445	gene0445	cyclohexanone monooxygenase	mRNA	44.89	50.33	378.39	138.61	220.48	88.35	47.61	258.5	154.42
	gene0446	choD	cholesterol oxidase	mRNA	23.98	28.31	54.12	68.32	96.28	47.71	26.15	61.22	72
	gene0447	gene0447	hypothetical protein	mRNA	7.83	12.34	9.84	32.27	50.52	24.61	10.09	21.06	37.57
	gene0448	gene0448	hypothetical protein	mRNA	0	2.52	2.27	1.33	2.33	4.29	1.26	1.8	3.31
	gene0449	fur	ferric uptake regulator fura	mRNA	296.49	190.7	40.56	132.99	64.72	84.55	243.6	86.78	74.64
	gene0450	gene0450	hypothetical protein	mRNA	14.81	17.94	2.95	0	0	0	16.38	1.48	0
	gene0451	katE	catalase	mRNA	122.5	109.08	19.85	136.72	51.22	33.71	115.79	78.29	42.47
	gene0452	gene0452	hypothetical protein	mRNA	42.81	40.96	68.87	30.72	28.3	32.28	41.89	49.8	30.29
	gene0453	gene0453	membrane protein	mRNA	15.15	15.45	1.49	6.32	4.22	4.5	15.3	3.91	4.36
	gene0454	gene0454	FAD-linked oxidase	mRNA	3.02	2.6	0.72	1.48	2.8	2.28	2.81	1.1	2.54
	gene0455	gene0455	stress protein	mRNA	14.24	12.72	38.26	10.77	17.13	23.83	13.48	24.52	20.48
	gene0456	gene0456	hypothetical protein	mRNA	3.69	2.77	4.79	5.08	4.05	4.9	3.23	4.94	4.48
	gene0458	gene0458	metallophosphoesterase	mRNA	395.49	381.77	157.2	492.47	218.27	182.65	388.63	324.84	200.46
	gene0459	gene0459	glutamyl-tRNA amidotransferase	mRNA	160.21	135.87	13.83	74.95	17.35	13.55	148.04	44.39	15.45
	gene0460	gene0460	penicillin-binding protein	mRNA	170.77	143.69	64.4	124.43	108.08	100.26	157.23	94.42	104.17
	gene0461	whiB1_2_3_4	transcriptional regulator	mRNA	923.96	1069.05	178.62	411.41	491.93	347.66	996.51	295.02	419.8
	gene0462	gene0462	anion transporter	mRNA	206.09	145.47	25.63	83.62	58.42	53.71	175.78	54.63	56.07
	gene0463	gene0463	ATPase	mRNA	201.56	138.74	64.39	150.44	95.39	89.89	170.15	107.42	92.64
	gene0464	gene0464	hypothetical protein	mRNA	924.96	811.03	100.58	321.61	309.35	281.18	868	211.1	295.27
	gene0465	gene0465	LysR family transcriptional regulator	mRNA	256.06	198.42	24.06	118.92	98.47	80.47	227.24	71.49	89.47
	gene0466	gene0466	beta-lactamase	mRNA	153.65	139.07	26.04	95.15	79.27	69.07	146.36	60.6	74.17
	gene0467	crp	Crp/Fnr family transcriptional regulator	mRNA	822.28	640.87	495.86	845.89	523.4	415.56	731.58	670.88	469.48
	gene0468	gene0468	hypothetical protein	mRNA	32.82	12.94	7.71	10.82	16.61	9.83	22.88	9.27	13.22
	gene0469	gene0469	hypothetical protein	mRNA	26.98	4.57	6.83	53.59	94.78	67.83	15.78	30.21	81.31
	gene0470	gene0470	hypothetical protein	mRNA	272.17	398.89	25.18	351.15	353.09	337.22	335.53	188.17	345.16
	gene0471	gene0471	endonuclease III	mRNA	141.98	122.53	18.28	108.15	65.08	59.5	132.26	63.22	62.29
	gene0472	gene0472	thioredoxin	mRNA	33.69	20.38	5.18	40.35	20.92	17.42	27.04	22.77	19.17
	gene0473	gene0473	coenzyme A pyrophosphatase	mRNA	42.69	28.65	4.59	33.05	14.64	15.59	35.67	18.82	15.12
	gene0474	gene0474	serine protease	mRNA	49.17	39.36	3.83	36.34	21.86	19.78	44.27	20.09	20.82
	gene0475	gene0475	alpha/beta hydrolase	mRNA	73.54	69.93	18.73	31.6	29.08	29.41	71.74	25.17	29.25
	gene0476	gene0476	hypothetical protein	mRNA	273.63	238.48	109.06	158.78	149.43	101.3	256.06	133.92	125.37
	gene0477	nhaA	sodium:proton antiporter	mRNA	136.93	158.4	86.64	105.08	51.92	49.66	147.67	95.86	50.79
	gene0478	gene0478	MFS transporter	mRNA	6.34	6.23	8.34	11.14	2.56	3.31	6.29	9.74	2.94
	gene0479	acs	acetyl-coenzyme A synthetase	mRNA	298.58	261.13	244.79	921.64	299.61	202.88	279.86	583.22	251.25
	gene0480	gene0480	hypothetical protein	mRNA	11.1	7.05	4.74	6.64	5.4	5.81	9.08	5.69	5.61
	gene0481	gene0481	HAD-superfamily protein subfamily protein IB hydrolase	mRNA	26.26	25.36	13.83	23.33	14.61	15.11	25.81	18.58	14.86
	gene0482	gene0482	hypothetical protein	mRNA	0	0.43	0.21	0.34	0.58	0	0.22	0.28	0.29
	gene0483	gene0483	hypothetical protein	mRNA	0.8	0.86	0.53	0.85	0.27	0.7	0.83	0.69	0.49
	gene0484	cpaF	ATPase	mRNA	0.41	0.56	0.09	0.52	0.12	0.12	0.49	0.31	0.12
	gene0485	tadB	secretion protein F	mRNA	0.87	0.77	0.56	0.3	0.51	0.8	0.82	0.43	0.66
	gene0486	gene0486	membrane protein	mRNA	0.92	2.39	0.36	0.93	0.39	1.52	1.66	0.65	0.96
	gene0487	gene0487	hypothetical protein	mRNA	3.48	5.08	0.4	0.67	3.47	0.54	4.28	0.54	2.01
	gene0488	gene0488	pilus assembly protein TadE	mRNA	0	0.52	0.85	0.23	0.59	0.76	0.26	0.54	0.68
	gene0489	gene0489	pilus assembly protein TadE	mRNA	0.34	0	0.74	0	0	0	0.17	0.37	0
	gene0490	oppA	peptide ABC transporter	mRNA	5.01	5.21	1.81	1.86	2.74	2.14	5.11	1.84	2.44
	gene0491	oppB	ABC transporter permease	mRNA	0.91	0.58	0.2	0	0.43	0.26	0.75	0.1	0.35
	gene0492	oppC	peptide ABC transporter permease	mRNA	0.59	0.56	0.73	0.56	0.78	0.41	0.58	0.65	0.6
	gene0493	gene0493	ABC transporter ATP-binding protein	mRNA	1.28	0.87	0.19	0.28	0.76	0.38	1.08	0.24	0.57
	gene0494	gene0494	DEAD/DEAH box helicase	mRNA	19.13	20.13	10.36	8.36	3.48	4.62	19.63	9.36	4.05
	gene0495	cspA	cold-shock protein	mRNA	9190.25	8718.91	726.64	657.09	2324.14	2185.73	8954.58	691.87	2254.94
	gene0496	gene0496	hypothetical protein	mRNA	21.71	16.98	13.73	9.67	28.67	30.48	19.35	11.7	29.58
	gene0497	gene0497	hypothetical protein	mRNA	113.03	102.07	41.46	37.04	96.85	85.13	107.55	39.25	90.99
	gene0498	topA	DNA topoisomerase I	mRNA	281.79	228.51	73.03	122.19	112.48	102.17	255.15	97.61	107.33
	gene0499	gene0499	AraC family transcriptional regulator	mRNA	65.78	64.36	7.39	20.28	17.68	15.75	65.07	13.84	16.72
	gene0500	gene0500	hypothetical protein	mRNA	21.82	16.73	1.62	3.67	1.72	4.1	19.28	2.65	2.91
	gene0501	holB	DNA polymerase III subunit delta%27	mRNA	56.56	58.01	13.87	39.67	17.7	16.17	57.29	26.77	16.94
	gene0503	gene0503	hypothetical protein	mRNA	0	0	0.61	2.03	0	0.41	0	1.32	0.21
	gene0504	gene0504	hypothetical protein	mRNA	54.12	42.42	32.09	91.41	22.61	23.76	48.27	61.75	23.19
	gene0508	gene0508	exonuclease SbcC	mRNA	7.83	4.76	2.64	0	5.02	0	6.3	1.32	2.51
	gene0509	gene0509	transposase	mRNA	5.1	4.59	1.3	1.17	1.54	2.32	4.85	1.24	1.93
	gene0510	gene0510	exonuclease SbcC	mRNA	1.92	1.88	1.53	2.24	1.68	2.22	1.9	1.89	1.95
	gene0511	gene0511	short-chain dehydrogenase	mRNA	14.78	14.83	3.54	4.61	9.54	6.46	14.81	4.08	8
	gene0512	gene0512	cytochrome	mRNA	12.49	15.1	4.7	5.58	9.45	7.42	13.8	5.14	8.44
	gene0513	gene0513	hypothetical protein	mRNA	4.07	3.61	4.63	1.01	2.06	3.33	3.84	2.82	2.7
	gene0514	gene0514	hypothetical protein	mRNA	0	0.97	0	0	0	0	0.49	0	0
	gene0515	mlaE	ABC transporter	mRNA	2.61	2.45	0.74	0.93	0.96	0.93	2.53	0.84	0.95
	gene0516	mlaE	ABC transporter permease	mRNA	3.2	3.65	0.9	0.35	1.41	1.2	3.43	0.63	1.31
	gene0517	gene0517	hypothetical protein	mRNA	7.65	7.63	0.54	0.88	1.69	1.47	7.64	0.71	1.58
	gene0518	mlaD	mammalian cell entry protein	mRNA	6.89	7.81	0.31	0.17	0.93	0.86	7.35	0.24	0.9
	gene0519	gene0519	mammalian cell entry protein	mRNA	10.27	9.02	0.45	0.56	1.27	1.28	9.65	0.51	1.28
	gene0520	gene0520	mammalian cell entry protein	mRNA	9.32	7.75	0.79	0.41	1.85	0.84	8.54	0.6	1.35
	gene0521	gene0521	mammalian cell entry protein	mRNA	13.14	16.56	0.91	0.89	1.55	1.29	14.85	0.9	1.42
	gene0522	gene0522	mammalian cell entry protein	mRNA	21.04	23.69	2.17	2.49	2.88	2.65	22.37	2.33	2.77
	gene0523	mas	hypothetical protein	mRNA	5.57	6.98	1.41	0.44	0.92	0.72	6.28	0.93	0.82
	gene0524	gene0524	peptidase M1	mRNA	18.87	18.66	6.07	11.44	11.7	12.5	18.77	8.76	12.1
	gene0525	gene0525	amino acid adenylation protein	mRNA	7.46	8.33	5.39	6.02	7.45	7.11	7.9	5.71	7.28
	gene0526	gene0526	hypothetical protein	mRNA	0	0	0	0	0	4.04	0	0	2.02
	gene0527	gene0527	cysteine desulfurase	mRNA	20.18	31.13	113.46	9.11	21.34	26.21	25.66	61.29	23.78
	gene0528	gene0528	hypothetical protein	mRNA	307.86	421.76	163.21	46.97	133.72	114.94	364.81	105.09	124.33
	gene0529	gene0529	transcriptional regulator	mRNA	13.23	13.88	50.46	6.86	5.1	6.32	13.56	28.66	5.71
	gene0530	gene0530	EbsC protein	mRNA	46.46	59.43	40.39	33.66	26.77	17.78	52.95	37.03	22.28
	gene0531	paaF	enoyl-CoA hydratase	mRNA	35.85	42.29	32.67	124.17	34.01	28.51	39.07	78.42	31.26
	gene0532	ppa	inorganic pyrophosphatase	mRNA	227.63	185.77	73.45	56.6	107.76	95.91	206.7	65.03	101.84
	gene0533	dacB	D-alanyl-D-alanine carboxypeptidase	mRNA	117.28	119.95	23.02	52.56	24.58	26.92	118.62	37.79	25.75
	gene0534	gene0534	hydrolase	mRNA	49.43	41.6	14.3	31.04	11.85	14.27	45.52	22.67	13.06
	gene0535	tilS	tRNA%28Ile%29-lysidine synthetase	mRNA	29.26	20.51	4.26	7.14	4.2	4.8	24.89	5.7	4.5
	gene0536	hprT	hypoxanthine phosphoribosyltransferase	mRNA	67.63	45.37	43.69	73.9	59.98	67	56.5	58.8	63.49
	gene0537	gene0537	hypothetical protein	mRNA	52.75	164.59	59.77	79.55	31.68	76.77	108.67	69.66	54.23
	gene0538	ftsH	cell division protein FtsH	mRNA	248.27	174.04	108.32	191.9	86.45	96.51	211.16	150.11	91.48
	gene0539	folE	type I GTP cyclohydrolase I FolE	mRNA	270.45	183.28	119.22	161.81	196.79	174	226.87	140.52	185.4
	gene0540	folP	dihydropteroate synthase	mRNA	96.65	66.64	19.95	30.59	40.9	39.88	81.65	25.27	40.39
	gene0541	folB	dihydroneopterin aldolase	mRNA	239.11	177.5	42.88	67.98	86.63	81.75	208.31	55.43	84.19
	gene0542	folK	2-amino-4-hydroxy-6Mhydroxymethyldihydropteridine pyrophosphokinase	mRNA	98.72	72.63	9.08	15.39	18.83	16.74	85.68	12.24	17.79
	gene0543	gene0543	membrane protein	mRNA	124.48	75.31	7.37	16.87	15.5	14.84	99.9	12.12	15.17
	gene0544	gene0544	hypothetical protein	mRNA	193.12	130.58	43.41	83.83	45.92	42.87	161.85	63.62	44.4
	gene0545	gene0545	oxidoreductase	mRNA	74.5	66.61	138.38	114.42	51.77	123.32	70.56	126.4	87.55
	gene0546	panC	pantoate--beta-alanine ligase	mRNA	55.42	51.59	61.32	110.14	74.18	117.35	53.51	85.73	95.77
	gene0547	panD	aspartate 1-decarboxylase	mRNA	82.02	82.41	83.98	153.23	130.56	156.36	82.22	118.61	143.46
	gene0548	coaX	type III pantothenate kinase	mRNA	30.24	22.12	17.77	49.46	35.16	63.22	26.18	33.62	49.19
	gene0549	gene0549	hypothetical protein	mRNA	65.98	92.31	312.01	37.29	25.15	37.75	79.15	174.65	31.45
	gene0550	lysS	lysine--tRNA ligase	mRNA	111.39	88.56	49.33	39.63	34.33	30.77	99.98	44.48	32.55
	gene0551	gene0551	hypothetical protein	mRNA	619.82	507.42	158.34	181.3	271.03	336.84	563.62	169.82	303.94
	gene0552	gene0552	hypothetical protein	mRNA	0	0	0.94	0	1.48	0	0	0.47	0.74
	gene0553	gene0553	phospholipase	mRNA	32.75	28.77	13.19	23.48	24.37	25.64	30.76	18.34	25.01
	gene0554	gene0554	hypothetical protein	mRNA	18.02	23.54	24.12	59.79	36.42	49.89	20.78	41.96	43.16
	gene0555	clpC	NDP-hexose 4-ketoreductase	mRNA	881.8	558.72	267.38	855.28	591.71	507.13	720.26	561.33	549.42
	gene0556	gene0556	beta-lactamase	mRNA	6.13	4.93	6.41	25.11	2.51	1.52	5.53	15.76	2.02
	gene0557	gene0557	TetR family transcriptional regulator	mRNA	25.13	27.55	14.62	17.82	6.22	7.64	26.34	16.22	6.93
	gene0558	gene0558	hypothetical protein	mRNA	3.04	2.18	0.33	1.58	3.6	2.56	2.61	0.96	3.08
	gene0559	osmC	peroxiredoxin	mRNA	595.29	347.42	99.67	434.07	215.17	144.4	471.36	266.87	179.79
	gene0560	gene0560	disulfide bond formation protein DsbA	mRNA	352.68	222.34	103.52	274.66	133.15	114.97	287.51	189.09	124.06
	gene0561	gene0561	hypothetical protein	mRNA	57.68	53.95	23.45	58.4	42.84	32.18	55.82	40.93	37.51
	gene0562	mhuD	monooxygenase	mRNA	449.12	586.88	206.87	404.43	270.07	233.22	518	305.65	251.65
	gene0563	gene0563	alpha/beta hydrolase	mRNA	17.45	17.17	2.36	2.72	6.79	8.34	17.31	2.54	7.57
	gene0564	mutY	adenine glycosylase	mRNA	19.42	17.84	12.87	10.09	16.04	22.25	18.63	11.48	19.15
	gene0565	cynT	carbonic anhydrase	mRNA	249.95	240.5	116.97	153.12	49.99	32.7	245.23	135.05	41.35
	gene0566	gene0566	hypothetical protein	mRNA	10.76	16.75	4.87	17.06	22.52	10.03	13.76	10.97	16.28
	gene0567	gene0567	hypothetical protein	mRNA	150.66	110.36	80.72	136.01	116.98	99.27	130.51	108.37	108.13
	gene0568	disA	DNA integrity scanning protein DisA	mRNA	10.58	8.89	4.71	5.22	9.04	9.47	9.74	4.97	9.26
	gene0569	gene0569	thioesterase	mRNA	20.8	19.37	6.25	5.12	12.84	19.61	20.09	5.69	16.23
	gene0570	dinB	DNA polymerase IV	mRNA	6.1	5.92	2.2	6.07	1.31	2.4	6.01	4.14	1.86
	gene0571	radA	DNA repair protein RadA	mRNA	22.97	25.54	13.23	15.87	14.92	13.65	24.26	14.55	14.29
	gene0572	gene0572	LpqE protein	mRNA	298.09	275.51	115.65	152.56	255.01	180.87	286.8	134.11	217.94
	gene0573	carD	CarD family transcriptional regulator	mRNA	2023.7	1699.56	1075.24	1528.12	1507.79	1295.15	1861.63	1301.68	1401.47
	gene0574	ispD	2-C-methyl-D-erythritol 4-phosphate cytidylyltransferase	mRNA	99.32	78.47	59.82	102.18	55.96	43.96	88.9	81	49.96
	gene0575	ispF	2-C-methyl-D-erythritol 2%2C4-cyclodiphosphate synthase	mRNA	24.84	25.83	24.93	34.75	20.79	16.28	25.34	29.84	18.54
	gene0576	cysS	cysteine--tRNA ligase	mRNA	117.32	106.98	49.89	82.85	40.52	35.73	112.15	66.37	38.13
	gene0577	rlmB	23S rRNA %28guanosine%282251%29-2%27-O%29-methyltransferase RlmB	mRNA	61.2	49.59	17.33	42.52	27.61	25.17	55.4	29.93	26.39
	gene0578	aes	hypothetical protein	mRNA	121.15	122.13	118.24	108.14	80.77	66.43	121.64	113.19	73.6
	gene0579	gene0579	allophanate hydrolase	mRNA	48.91	52.21	26.88	31.37	14.48	13	50.56	29.13	13.74
	gene0580	mgtE	magnesium transporter	mRNA	19.54	17.66	2.73	7.68	6.48	7.29	18.6	5.21	6.89
	gene0581	gene0581	allophanate hydrolase	mRNA	19.89	15.8	9.32	25.91	8.15	8.52	17.85	17.62	8.34
	gene0582	gene0582	hypothetical protein	mRNA	62.86	66.47	34.09	78.92	28.17	25.15	64.67	56.51	26.66
	gene0583	choD	cholesterol oxidase	mRNA	2.89	3.23	0.65	0.88	2.25	3.79	3.06	0.77	3.02
	gene0584	gene0584	helicase	mRNA	8.84	10.98	2.73	3	30.84	29.22	9.91	2.87	30.03
	gene0585	gene0585	ABC transporter ATP-binding protein	mRNA	33.57	34.65	8.45	9.33	71.81	74.29	34.11	8.89	73.05
	gene0586	gene0586	ABC transporter permease	mRNA	24.01	26.21	4.79	5.56	239.44	217.13	25.11	5.18	228.29
	gene0587	gene0587	LacI family transcriptional regulator	mRNA	8.12	12.41	6.52	6.78	5.76	6.52	10.27	6.65	6.14
	gene0588	gene0588	trehalose-phosphatase	mRNA	24.12	23.34	17.01	26.32	41.5	38.58	23.73	21.67	40.04
	gene0589	gene0589	transcriptional regulator	mRNA	22.58	25.05	9.7	23.04	19.31	17.09	23.82	16.37	18.2
	gene0590	gene0590	acyl-CoA dehydrogenase	mRNA	2.89	2.14	0.54	0.96	3.91	3.07	2.52	0.75	3.49
	gene0591	gene0591	acyl-CoA dehydrogenase	mRNA	5.54	8.1	1.21	2	7.26	6.66	6.82	1.61	6.96
	gene0592	gene0592	acyl-CoA dehydrogenase	mRNA	9.39	7.16	1.03	1.46	6.95	6.48	8.28	1.25	6.72
	gene0593	gene0593	DNA-binding protein	mRNA	11.06	11.96	1.35	2.61	8.32	6.6	11.51	1.98	7.46
	gene0594	gene0594	beta-hydroxyacyl-ACP dehydratase	mRNA	17.53	11.27	0.36	2.55	8.68	6.91	14.4	1.46	7.8
	gene0595	gene0595	lipid-transfer protein	mRNA	7.48	7.79	0.29	1.22	4.91	3.77	7.64	0.76	4.34
	gene0596	gene0596	hypothetical protein	mRNA	41.95	39.26	41.67	18.47	24.48	23.23	40.61	30.07	23.86
	gene0597	gene0597	3-ketoacyl-ACP reductase	mRNA	32.93	30.91	15.3	12.35	12.13	14.34	31.92	13.83	13.24
	gene0598	gene0598	ABC transporter	mRNA	64.92	60.52	92.95	117.35	52.64	36.95	62.72	105.15	44.8
	gene0599	gene0599	ABC transporter	mRNA	79.38	72.2	122.28	150.32	107.63	80.75	75.79	136.3	94.19
	gene0600	gene0600	flavodoxin	mRNA	60.43	43.3	55.31	213.6	66.89	41.67	51.87	134.46	54.28
	gene0601	gene0601	hypothetical protein	mRNA	80.84	99.16	6.41	19.86	49.7	31.52	90	13.14	40.61
	gene0602	gene0602	FAD-linked oxidase	mRNA	25.37	22.86	2.53	4.45	22.84	17.88	24.12	3.49	20.36
	gene0603	gene0603	3-alpha%2C7-alpha%2C 12-alpha-trihydroxy-5-beta-cholest-24-enoyl-CoA hydratase	mRNA	18.01	16.54	6.88	5.63	25.32	18.92	17.28	6.26	22.12
	gene0604	kstD	3-ketosteroid-delta-1-dehydrogenase	mRNA	2.8	2.62	0.71	1.73	1.82	1.83	2.71	1.22	1.83
	gene0605	gene0605	hypothetical protein	mRNA	19.32	19.48	5.42	7.97	18.07	14.94	19.4	6.7	16.51
	gene0606	kshA	3-ketosteroid-9-alpha-hydroxylase oxygenase subunit	mRNA	16.12	11.3	10.57	18.91	38.86	34.46	13.71	14.74	36.66
	gene0607	hsaA	monooxygenase	mRNA	4.04	5.19	4.35	4.79	8.39	7.13	4.62	4.57	7.76
	gene0608	hsaD	hydrolase	mRNA	5.82	5.22	3.44	4.48	10.12	9.17	5.52	3.96	9.65
	gene0609	hsaC	2%2C3-dihydroxybiphenyl 1%2C2-dioxygenase	mRNA	8.23	8.67	4.16	6.79	12.25	11.36	8.45	5.48	11.81
	gene0610	hsaB	monooxygenase	mRNA	5.56	3.63	0.83	2.59	7.07	4.81	4.6	1.71	5.94
	gene0611	gene0611	hypothetical protein	mRNA	348.97	270.61	206.17	1152.47	176.16	93.25	309.79	679.32	134.71
	gene0612	puuE	4-aminobutyrate aminotransferase	mRNA	18.39	20.48	39.73	48.37	18.12	14.6	19.44	44.05	16.36
	gene0613	gene0613	hypothetical protein	mRNA	18.23	13.61	5.22	29.06	14.54	12.52	15.92	17.14	13.53
	gene0614	gatA	amidase	mRNA	25.13	31.07	8.02	76.96	25.86	23.51	28.1	42.49	24.69
	gene0615	gene0615	hydroxyacid dehydrogenase	mRNA	10.34	14.13	4.26	51.28	4.86	6.29	12.24	27.77	5.58
	gene0616	nicE	Asp/Glu/hydantoin racemase	mRNA	3.78	3.51	18.49	17.04	1.97	3.07	3.65	17.77	2.52
	gene0617	gene0617	maleate cis-trans isomerase	mRNA	4.26	6.7	10.43	30.75	6.96	6.14	5.48	20.59	6.55
	gene0618	gene0618	GntR family transcriptional regulator	mRNA	13.33	11.5	10.26	17.13	9.77	9.19	12.42	13.7	9.48
	gene0619	gene0619	TetR family transcriptional regulator	mRNA	10.91	7.92	11.48	9.05	7.5	6.77	9.42	10.27	7.14
	gene0620	gene0620	hypothetical protein	mRNA	5.3	3.31	2.95	2.39	1.23	1.37	4.31	2.67	1.3
	gene0621	gene0621	acetoacetate decarboxylase	mRNA	77.32	57.17	4.4	17.18	14.67	13.84	67.25	10.79	14.26
	gene0622	gene0622	2%2C5-diketo-D-gluconic acid reductase	mRNA	90.54	64.42	17.51	62.51	85.03	65.14	77.48	40.01	75.09
	gene0623	gene0623	ATPase AAA	mRNA	10.97	9.66	1.73	2.47	1.91	2.95	10.32	2.1	2.43
	gene0624	gene0624	acyl-CoA dehydrogenase	mRNA	3.25	3.85	1.37	1.32	5.35	4.2	3.55	1.35	4.78
	gene0625	gene0625	acyl-CoA dehydrogenase	mRNA	4.36	5.84	2.51	1.96	8.65	6.5	5.1	2.24	7.58
	gene0626	gene0626	acyl-CoA dehydrogenase	mRNA	11.68	9.17	3.8	1.98	14.51	10.82	10.43	2.89	12.67
	gene0627	paaF	enoyl-CoA hydratase	mRNA	12.58	10.15	3.86	2.71	15.29	12.96	11.37	3.29	14.13
	gene0628	fadD3	fatty acid--CoA ligase	mRNA	3.95	2.48	2.96	0.7	3.44	2.37	3.22	1.83	2.91
	gene0629	gene0629	acyl-CoA dehydrogenase	mRNA	22.91	22.46	4.6	3.87	6.03	6.13	22.69	4.24	6.08
	gene0630	fabG	short chain dehydrogenase	mRNA	9.24	9.42	1.54	1.43	6.03	5.39	9.33	1.49	5.71
	gene0631	gene0631	TetR family transcriptional regulator	mRNA	19.44	17.04	3.32	7.13	10.6	7.98	18.24	5.23	9.29
	gene0632	atoB	acetyl-CoA acetyltransferase	mRNA	31.39	30.9	7.1	17.41	22.93	16.93	31.15	12.26	19.93
	gene0633	gene0633	hypothetical protein	mRNA	58.18	74.54	24.87	44.68	10.22	9.8	66.36	34.78	10.01
	gene0634	gene0634	hypothetical protein	mRNA	39.26	30.36	10.83	18.92	16.8	19.94	34.81	14.88	18.37
	gene0635	gene0635	hypothetical protein	mRNA	0	0	0	0	0	0	0	0	0
	gene0636	cstA	carbon starvation protein A	mRNA	176.21	150.88	25.35	56.2	83.66	72	163.55	40.78	77.83
	gene0637	gene0637	hypothetical protein	mRNA	1014.13	688.14	36.31	91.93	217.44	192.97	851.14	64.12	205.21
	gene0638	paaF	enoyl-CoA hydratase	mRNA	125.18	106.65	6.13	19.99	29.22	28.41	115.92	13.06	28.82
	gene0639	gene0639	DNA-binding response regulator	mRNA	10.04	7.94	0.8	2.59	2.96	2.05	8.99	1.7	2.51
	gene0640	gene0640	two-component sensor histidine kinase	mRNA	11.32	8.39	2.21	3.43	2.45	2.1	9.86	2.82	2.28
	gene0641	gene0641	ABC transporter permease	mRNA	2.93	3.36	0.3	0.8	0.67	1.31	3.15	0.55	0.99
	gene0642	gene0642	ABC transporter ATP-binding protein	mRNA	2.95	2.38	0.18	0.07	0.73	2.23	2.67	0.13	1.48
	gene0643	gene0643	hypothetical protein	mRNA	78.69	72.86	28.17	22.1	13.67	11.25	75.78	25.14	12.46
	gene0644	gene0644	peptidase S15	mRNA	4.78	6.64	5.25	1.38	13.79	15.41	5.71	3.32	14.6
	gene0645	gene0645	LLM class F420-dependent oxidoreductase	mRNA	3.28	4.14	3	0.76	1.08	0.84	3.71	1.88	0.96
	gene0646	gene0646	2-nitropropane dioxygenase	mRNA	8.07	8.14	1.81	1.83	20.47	16.08	8.11	1.82	18.28
	gene0647	gene0647	CoA-transferase	mRNA	10.97	9.27	4.39	1.85	26.74	19.66	10.12	3.12	23.2
	gene0648	gene0648	CoA-transferase	mRNA	12.15	7.01	2.84	1.51	16.47	12.5	9.58	2.18	14.49
	gene0649	paaF	enoyl-CoA hydratase	mRNA	5.38	3.74	3.6	0.9	7.26	7.11	4.56	2.25	7.19
	gene0650	atoB	acetyl-CoA acetyltransferase	mRNA	58.47	40.04	12.3	38.26	50.25	39.92	49.26	25.28	45.09
	gene0651	gene0651	fatty acid--CoA ligase	mRNA	13.59	11.92	6.74	9.14	8.91	11.79	12.76	7.94	10.35
	gene0652	gene0652	enoyl-CoA hydratase	mRNA	3.85	3.44	1.33	1.29	2.24	3	3.65	1.31	2.62
	gene0653	gene0653	acyl-CoA synthetase	mRNA	3.89	3.78	1.14	1.27	4.34	3.83	3.84	1.21	4.09
	gene0654	kshA	3-ketosteroid-9-alpha-hydroxylase oxygenase subunit	mRNA	11.77	10.85	8.58	5.37	13.13	8.94	11.31	6.98	11.04
	gene0655	gene0655	hypothetical protein	mRNA	11.56	4.82	6.54	4.09	8.64	9.76	8.19	5.32	9.2
	gene0656	gene0656	short-chain dehydrogenase	mRNA	4.71	6.14	2.23	1.59	4.95	3.56	5.43	1.91	4.26
	gene0657	gene0657	integrase	mRNA	0	0	0	0	0	0	0	0	0
	gene0658	kshB	ferredoxin	mRNA	2.19	2.98	1.17	0.68	3.46	3.28	2.59	0.93	3.37
	gene0659	gene0659	MFS transporter	mRNA	0.51	0.51	0.18	0.29	1.17	1.14	0.51	0.24	1.16
	gene0660	gene0660	12-oxophytodienoate reductase	mRNA	2.31	3.58	2.74	1.16	4.55	4.9	2.95	1.95	4.73
	gene0661	gene0661	IclR family transcriptional regulator	mRNA	14.75	16.49	15.37	13.1	33.07	20.18	15.62	14.24	26.63
	gene0662	gene0662	alpha/beta hydrolase	mRNA	22.7	28.84	5.71	13.32	23.16	21.87	25.77	9.52	22.52
	gene0663	gene0663	hydroxylase	mRNA	11.69	8.81	2.67	4.63	8.07	7.37	10.25	3.65	7.72
	gene0664	gene0664	extradiol dioxygenase	mRNA	6.01	5.08	2.69	2.33	7.76	5.28	5.55	2.51	6.52
	gene0665	hsaA	monooxygenase	mRNA	2.44	1.46	0.36	0.19	0.85	1.02	1.95	0.28	0.94
	gene0666	tesI	flavoprotein	mRNA	1.07	1.24	0.27	0.07	0.96	0.96	1.16	0.17	0.96
	gene0667	hsaB	flavin oxidoreductase	mRNA	1.75	2	0.55	0.5	2.61	2.2	1.88	0.53	2.41
	gene0668	gene0668	TetR family transcriptional regulator	mRNA	3.35	2.89	3.55	1.92	4.51	4.9	3.12	2.74	4.71
	gene0669	gene0669	acyl-CoA dehydrogenase	mRNA	3.67	4.01	1.02	0.6	2.73	2.04	3.84	0.81	2.39
	gene0670	gene0670	acyl-CoA dehydrogenase	mRNA	4.72	4.42	1.03	0.81	5.25	4.25	4.57	0.92	4.75
	gene0671	gene0671	lipid-transfer protein	mRNA	4.71	4.09	1.1	1.04	6.9	4.44	4.4	1.07	5.67
	gene0672	gene0672	beta-hydroxyacyl-ACP dehydratase	mRNA	1.59	2.07	0.7	0.77	4.89	4.4	1.83	0.74	4.65
	gene0673	gene0673	acyl dehydratase	mRNA	4.63	3.35	1.66	1.35	6.76	7.15	3.99	1.51	6.96
	gene0674	gene0674	hypothetical protein	mRNA	4.24	4.95	0.45	0.85	2.49	1.4	4.6	0.65	1.95
	gene0675	gene0675	short chain dehydrogenase	mRNA	7.77	6.2	1.5	1.17	4.5	3.66	6.99	1.34	4.08
	gene0676	gene0676	short-chain dehydrogenase	mRNA	21.42	15.6	8.3	8.81	27.26	20.74	18.51	8.56	24
	gene0677	gene0677	hypothetical protein	mRNA	75.45	66.33	75.96	66.99	147	102.96	70.89	71.48	124.98
	gene0678	gene0678	nitroreductase	mRNA	12.45	13.61	7.07	13.23	24.81	18.77	13.03	10.15	21.79
	gene0679	atoB	acetyl-CoA acetyltransferase	mRNA	34.72	30.89	16.5	17.4	36.11	26.24	32.81	16.95	31.18
	gene0680	gene0680	cytochrome P450 steroid C27-monooxygenase	mRNA	27.3	25.63	4.5	11.02	25.23	19.29	26.47	7.76	22.26
	gene0681	gene0681	hypothetical protein	mRNA	6.47	5.72	2.57	1.39	5.8	6.55	6.1	1.98	6.18
	gene0682	gene0682	hypothetical protein	mRNA	4.71	4.87	7.25	1.09	4.25	3.85	4.79	4.17	4.05
	gene0683	nboR	CTP:molybdopterin cytidylyltransferase	mRNA	2.19	4.47	1.87	1.4	2.28	2.97	3.33	1.64	2.63
	gene0684	gene0684	ketosteroid isomerase	mRNA	9.4	7.53	0.35	1.51	3.38	3.57	8.47	0.93	3.48
	gene0685	gene0685	oxidoreductase	mRNA	5.31	3.62	0.58	1.81	3.45	1.92	4.47	1.2	2.69
	gene0686	atoB	acetyl-CoA acetyltransferase	mRNA	5.34	3.96	0.26	1.32	3.38	3.1	4.65	0.79	3.24
	gene0687	gene0687	lipid-transfer protein	mRNA	3.95	2.52	0.42	0.9	1.92	2.34	3.24	0.66	2.13
	gene0688	gene0688	DNA-binding protein	mRNA	7.19	6.65	0.81	0.77	3.07	2.88	6.92	0.79	2.98
	gene0689	gene0689	LLM class F420-dependent oxidoreductase	mRNA	0.68	1.09	0.51	0.39	1.16	1.17	0.89	0.45	1.17
	gene0690	gene0690	acyl-CoA synthetase	mRNA	85.22	82.34	16.8	36.81	40.6	21.54	83.78	26.81	31.07
	gene0691	paaF	enoyl-CoA hydratase	mRNA	33.31	33.06	4.52	3.75	11.88	9.69	33.19	4.14	10.79
	gene0692	fadD19	FAC19_RHORH RecName: Full%3D3-oxocholest-4-en-26-oate--CoA ligase%3B AltName: Full%3DSteroid-CoA ligase%3B AltName: Full%3DSteroid-coenzyme A ligase	mRNA	77.48	66.36	8.4	9.26	30.9	19.74	71.92	8.83	25.32
	gene0693	gene0693	monooxygenase	mRNA	78.04	71.02	4.85	11.11	33.34	23.38	74.53	7.98	28.36
	gene0694	gene0694	TetR family transcriptional regulator	mRNA	13.96	12.54	4.2	6.18	9.85	13.06	13.25	5.19	11.46
	gene0695	gene0695	putative lipase	mRNA	1.34	0.95	1.04	0.44	0.93	0.54	1.15	0.74	0.74
	gene0696	gene0696	hypothetical protein	mRNA	2.23	2.22	2.38	0.6	1.09	0.99	2.23	1.49	1.04
	gene0697	gene0697	hypothetical protein	mRNA	7.5	7.15	3.48	1.14	4.22	3.08	7.33	2.31	3.65
	gene0698	gene0698	hypothetical protein	mRNA	7.24	6	3.71	1.74	5.59	3.45	6.62	2.73	4.52
	gene0699	gene0699	hypothetical protein	mRNA	4.97	4	5.64	1.44	5.29	4.3	4.49	3.54	4.8
	gene0700	hmgA	homogentisate 1%2C2-dioxygenase	mRNA	8.64	8.73	10.69	3.71	8.23	5.5	8.69	7.2	6.87
	gene0701	betB	betaine-aldehyde dehydrogenase	mRNA	8.3	5.66	12.41	3.63	7.53	5.57	6.98	8.02	6.55
	gene0702	gene0702	CoA transferase	mRNA	13.23	10.24	8.06	7.94	8.15	9.15	11.74	8	8.65
	gene0703	gene0703	monooxygenase	mRNA	4.28	4.37	1.69	1.51	5.43	3.2	4.33	1.6	4.32
	gene0704	gene0704	hypothetical protein	mRNA	12.49	10.76	6.51	2.59	3.47	5.84	11.63	4.55	4.66
	gene0705	gene0705	hypothetical protein	mRNA	27.35	22.31	5.53	9.6	6.59	4.53	24.83	7.57	5.56
	gene0706	mlaD	mammalian cell entry protein	mRNA	18.31	21.99	2.21	3	4.93	3.31	20.15	2.61	4.12
	gene0707	mlaD	mammalian cell entry protein	mRNA	36.46	36.16	3.06	6.3	5.01	4.35	36.31	4.68	4.68
	gene0708	mlaD	mammalian cell entry protein	mRNA	22.57	15.15	1.64	3.03	4.41	3.32	18.86	2.34	3.87
	gene0709	mlaD	mammalian cell entry protein	mRNA	41.03	37.15	2.1	5.92	6.05	6.25	39.09	4.01	6.15
	gene0710	mlaD	hypothetical protein	mRNA	22.75	21.43	2.19	6.25	5.27	3.7	22.09	4.22	4.49
	gene0711	mlaE	ABC transporter permease	mRNA	17.68	12.83	1.84	6.24	4.32	5.18	15.26	4.04	4.75
	gene0712	mlaE	hypothetical protein	mRNA	4.92	8.4	5.39	4.39	3.09	3.66	6.66	4.89	3.38
	gene0713	gene0713	acyl-CoA synthetase	mRNA	1.43	1.29	0.32	0.54	1.53	1.46	1.36	0.43	1.5
	gene0714	gene0714	acyl-CoA dehydrogenase	mRNA	0.89	0.8	0.68	0.79	2.8	1.99	0.85	0.74	2.4
	gene0715	gene0715	acyl-CoA dehydrogenase	mRNA	1.72	0.94	0.91	0.82	1.74	1.61	1.33	0.87	1.68
	gene0716	fer	ferredoxin	mRNA	0.86	0	7.86	1.32	10.88	5.39	0.43	4.59	8.14
	gene0717	fabG	3-oxoacyl-ACP reductase	mRNA	1.38	2.47	3.12	1.2	4.1	3.72	1.93	2.16	3.91
	gene0718	mlaE	ABC transporter permease	mRNA	7.23	6.91	2.89	1.15	4.28	3.46	7.07	2.02	3.87
	gene0719	mlaE	hypothetical protein	mRNA	27.29	34.62	4.44	3.3	10.52	7.56	30.96	3.87	9.04
	gene0720	mlaD	Mce family protein	mRNA	51.14	44.5	6.19	5.4	13.75	10.37	47.82	5.8	12.06
	gene0721	mlaD	mammalian cell entry protein	mRNA	45.31	44.64	4.32	3.71	14.19	13.51	44.98	4.02	13.85
	gene0722	mlaD	mammalian cell entry protein	mRNA	61.12	56.82	3.66	5.75	15.57	13.68	58.97	4.71	14.63
	gene0723	mlaD	mammalian cell entry protein	mRNA	44.47	37.6	5.86	6.74	14.29	12.22	41.04	6.3	13.26
	gene0724	mlaD	mammalian cell entry protein	mRNA	36.12	35.15	6.71	9.09	16.46	12.19	35.64	7.9	14.33
	gene0725	mlaD	virulence factor Mce	mRNA	67.47	70.11	9.86	12.54	18.94	12.07	68.79	11.2	15.51
	gene0726	mas	hypothetical protein	mRNA	60.16	53.55	31.25	23.08	34.33	27.91	56.86	27.17	31.12
	gene0727	mas	twin-arginine translocation pathway signal	mRNA	42.74	34.26	14.51	12.49	21.13	20.09	38.5	13.5	20.61
	gene0728	otsA	trehalose-phosphate synthase	mRNA	27.21	23.25	12.42	26.1	32.52	33.07	25.23	19.26	32.8
	gene0729	gene0729	hypothetical protein	mRNA	161.26	145.39	104.78	195.95	194.93	159.07	153.33	150.37	177
	gene0730	gene0730	alpha/beta hydrolase	mRNA	40.12	38.37	31.41	53.81	48.12	37.23	39.25	42.61	42.68
	gene0731	gene0731	hypothetical protein	mRNA	0	0	7.97	0	14.58	18.2	0	3.99	16.39
	gene0732	pvdA	L-lysine 6-monooxygenase	mRNA	35.74	25.97	29.08	33.58	154.28	100.58	30.86	31.33	127.43
	gene0733	mbtH	antibiotic synthesis protein MbtH	mRNA	81.75	60.01	64.95	52.72	68.43	65.65	70.88	58.84	67.04
	gene0734	gene0734	hypothetical protein	mRNA	41.85	37.23	16.12	28.24	22.77	26.15	39.54	22.18	24.46
	gene0736	gene0736	hypothetical protein	mRNA	90.12	74.96	75.92	22.38	13.69	28.13	82.54	49.15	20.91
	gene0737	gene0737	hypothetical protein	mRNA	251.24	199.11	202.8	130.84	137.37	122.38	225.18	166.82	129.88
	gene0738	gene0738	hypothetical protein	mRNA	429.19	366.19	376.57	352.86	568.24	322.85	397.69	364.72	445.55
	gene0739	gene0739	hypothetical protein	mRNA	245.44	304.13	3.29	64.97	129.71	194.33	274.79	34.13	162.02
	gene0740	gene0740	TetR family transcriptional regulator	mRNA	110.64	93.79	43.58	71.07	61.4	71.04	102.22	57.33	66.22
	gene0741	rbsK	PfkB domain-containing protein	mRNA	24.75	29.88	10.06	13.56	11.98	14.78	27.32	11.81	13.38
	gene0742	gene0742	hypothetical protein	mRNA	42.97	47.62	20.89	33.77	27.62	21.4	45.3	27.33	24.51
	gene0743	sugE	ligand-binding protein SH3	mRNA	15.33	18.96	5	11.06	13.74	15.03	17.15	8.03	14.39
	gene0744	gene0744	hypothetical protein	mRNA	118.66	153.77	41.91	44.86	67.91	63.62	136.22	43.39	65.77
	gene0745	gene0745	hypothetical protein	mRNA	0.45	1.02	0	0	0.33	1.59	0.74	0	0.96
	gene0746	phbC	hypothetical protein	mRNA	8.98	9.32	3.39	2.78	9.6	8.47	9.15	3.09	9.04
	gene0747	lmrB	MFS transporter	mRNA	20.51	16.67	20.82	19.99	7.08	11.07	18.59	20.41	9.08
	gene0748	gene0748	HIT family hydrolase	mRNA	203.18	230.16	103.22	751.33	131.41	94.63	216.67	427.28	113.02
	gene0749	gene0749	ArsR family transcriptional regulator	mRNA	39.58	34.89	131.95	934.32	18.45	21.64	37.24	533.14	20.05
	gene0750	gene0750	serine hydrolase	mRNA	333.7	418.64	635.2	2826.4	107.31	108	376.17	1730.8	107.66
	gene0751	gene0751	nucleoside/nucleotide kinase family protein	mRNA	22.55	21.74	11	25.36	10.62	16.32	22.15	18.18	13.47
	gene0752	purD	phosphoribosylamine--glycine ligase	mRNA	35.48	44.12	24.49	35.34	24.79	20.42	39.8	29.92	22.61
	gene0753	gene0753	hydrolase	mRNA	14.48	15.08	17.52	15.64	24.69	29.41	14.78	16.58	27.05
	gene0754	gene0754	aspartate aminotransferase	mRNA	68.06	66.61	17.87	54.89	36.71	33.98	67.34	36.38	35.35
	gene0755	choD	cholesterol oxidase	mRNA	13.62	13.76	4.62	6.99	23.54	18.72	13.69	5.81	21.13
	gene0756	gene0756	TetR family transcriptional regulator	mRNA	70.85	71.08	36.36	44.21	13.36	13.42	70.97	40.29	13.39
	gene0757	purB	adenylosuccinate lyase	mRNA	157.05	132.87	68.86	122.11	94.56	74.82	144.96	95.49	84.69
	gene0758	gene0758	TetR family transcriptional regulator	mRNA	86.81	78.53	39.26	69.04	43.61	55.52	82.67	54.15	49.57
	gene0759	gene0759	HIT family hydrolase	mRNA	48	38.58	14.35	30.2	21.61	27.43	43.29	22.28	24.52
	gene0760	lctP	lactate transporter LctP family protein	mRNA	23.21	20.07	2.06	4.54	3.72	4.07	21.64	3.3	3.9
	gene0761	gene0761	peroxidase	mRNA	35.74	34.54	11.44	11.17	55.84	44.41	35.14	11.31	50.13
	gene0762	gene0762	bacteriocin	mRNA	48.92	39.26	8.54	13.63	81.57	64.58	44.09	11.09	73.08
	gene0763	gene0763	MarR family transcriptional regulator	mRNA	31.81	30.1	17.3	44.29	20.46	23.56	30.96	30.8	22.01
	gene0764	gene0764	hypothetical protein	mRNA	22.83	25.65	7.72	28.18	11.89	19.77	24.24	17.95	15.83
	gene0765	alkB	DNA repair protein	mRNA	2.71	2.47	0.71	1.73	0.49	0.95	2.59	1.22	0.72
	gene0766	gene0766	dehydrogenase	mRNA	14.89	11.32	5.09	4.49	14.72	12.76	13.11	4.79	13.74
	gene0767	php	phosphotriesterase	mRNA	59.31	53.45	20.59	23.79	28.6	29.18	56.38	22.19	28.89
	gene0768	gene0768	proline hydroxylase	mRNA	11.78	8.4	14.83	39.8	10.99	8.35	10.09	27.32	9.67
	gene0769	gene0769	MarR family transcriptional regulator	mRNA	11.27	17.83	12.35	11.96	14.41	12.88	14.55	12.16	13.65
	gene0770	gene0770	multidrug ABC transporter ATP-binding protein	mRNA	31.33	36.5	25.58	13.15	27.6	25.02	33.92	19.37	26.31
	gene0771	entE	enterobactin synthase subunit E	mRNA	6.12	4.14	3.46	3.78	109.4	57.59	5.13	3.62	83.5
	gene0772	entA	2%2C3-dihydro-2%2C3-dihydroxybenzoate dehydrogenase	mRNA	2.73	2.85	2.84	2.3	89.29	49.15	2.79	2.57	69.22
	gene0773	entC	hypothetical protein	mRNA	0.96	1.56	4.05	2.47	34.67	14.15	1.26	3.26	24.41
	gene0774	gene0774	non-ribosomal peptide synthetase	mRNA	3.21	3.4	0.79	1.11	98.58	44.49	3.31	0.95	71.54
	gene0775	gene0775	ABC transporter substrate-binding protein	mRNA	26.66	25.94	34.76	24.91	431.27	246.06	26.3	29.84	338.67
	gene0776	gene0776	non-ribosomal peptide synthetase	mRNA	10.1	12.36	1.48	4.78	64.46	31.27	11.23	3.13	47.87
	gene0777	gene0777	isochorismatase	mRNA	24.16	17.84	15.3	51.03	303.93	122.43	21	33.17	213.18
	gene0778	entS	enterobactin exporter EntS	mRNA	11.12	11.02	4.89	23.96	120.23	60.28	11.07	14.43	90.26
	gene0779	gene0779	hypothetical protein	mRNA	50.45	54.34	4.79	13.3	19.08	20.95	52.4	9.05	20.02
	gene0780	gene0780	MFS transporter	mRNA	5.97	5.11	2.58	3.13	4.52	3.93	5.54	2.86	4.23
	gene0781	purC	phosphoribosylaminoimidazolesuccinocarboxamide synthase	mRNA	171.03	162.13	40.61	62.78	97.29	93.63	166.58	51.7	95.46
	gene0782	ptrB	protease 2	mRNA	88.88	72.75	12.56	23.49	57.79	55.04	80.82	18.03	56.42
	gene0783	gene0783	hypothetical protein	mRNA	12.4	9.01	0.19	3.17	5.71	4.94	10.71	1.68	5.33
	gene0784	gene0784	chemotaxis protein CheY	mRNA	8.8	9.53	1.34	4.17	4.91	5.5	9.17	2.76	5.21
	gene0785	gene0785	ATP-binding protein	mRNA	13.9	14.54	4.98	6.05	8.31	10.76	14.22	5.52	9.54
	gene0786	dctA	C4-dicarboxylate transporter	mRNA	9.68	8.73	1.64	7.48	24.67	18.19	9.21	4.56	21.43
	gene0787	gene0787	fumarylacetoacetate hydrolase	mRNA	6.28	3.85	1.63	3.65	6.81	5.55	5.07	2.64	6.18
	gene0788	gene0788	hypothetical protein	mRNA	2.27	1.85	0.92	1.15	0.97	1.5	2.06	1.04	1.24
	gene0789	gene0789	MFS transporter	mRNA	3.47	2.63	1.04	2.75	2.32	2.44	3.05	1.9	2.38
	gene0790	gene0790	hypothetical protein	mRNA	2.93	2.06	4.07	1.84	3.47	4.13	2.5	2.96	3.8
	gene0791	gene0791	MFS transporter	mRNA	0.6	0.57	1.3	0.21	0.43	0.88	0.59	0.76	0.66
	gene0792	hsaA	hypothetical protein	mRNA	1.85	2.1	0.5	1.16	2.33	1.24	1.98	0.83	1.79
	gene0793	gene0793	hypothetical protein	mRNA	1.55	1.62	0.59	1	1.65	1.08	1.59	0.8	1.37
	gene0794	gene0794	hypothetical protein	mRNA	3.89	3.55	1.53	1.1	1.17	1.53	3.72	1.32	1.35
	gene0795	mhpD	hypothetical protein	mRNA	0.73	1.59	0.43	1.03	0.58	0.51	1.16	0.73	0.55
	gene0796	gene0796	hypothetical protein	mRNA	30.39	27.1	10.17	24.84	10.63	7.76	28.75	17.51	9.2
	gene0797	gene0797	histidine kinase	mRNA	48.18	41.08	31.7	31.49	30.01	27.65	44.63	31.6	28.83
	gene0798	gpx	glutathione peroxidase	mRNA	445.73	403.44	59.51	307.39	165.23	146.42	424.59	183.45	155.83
	gene0799	bluB	5%2C6-dimethylbenzimidazole synthase	mRNA	201.27	179.3	30.93	166.44	83.97	80.76	190.29	98.69	82.37
	gene0800	gene0800	oxidoreductase	mRNA	2.34	2.25	0.57	0.61	1.25	1.39	2.3	0.59	1.32
	gene0801	gene0801	DUF2334 domain-containing protein	mRNA	11.09	8.37	9.3	8.24	1.5	0.95	9.73	8.77	1.23
	gene0802	gene0802	FAD-binding dehydrogenase	mRNA	32.17	27.17	10.83	13.22	22.06	21.16	29.67	12.03	21.61
	gene0803	gene0803	MBL fold metallo-hydrolase	mRNA	152.83	118.39	29.34	51.23	39.91	40.26	135.61	40.29	40.09
	gene0804	gene0804	5%2C10-methylene tetrahydromethanopterin reductase	mRNA	25.77	27.51	8.8	15.16	16.49	13.99	26.64	11.98	15.24
	gene0805	purL	phosphoribosylformylglycinamidine synthase subunit PurS	mRNA	171.69	114.28	179.93	213.67	189.51	178.35	142.99	196.8	183.93
	gene0806	purL	phosphoribosylformylglycinamidine synthase	mRNA	117.48	95.35	108.8	152.5	113.44	106.9	106.42	130.65	110.17
	gene0807	fabG	short-chain dehydrogenase	mRNA	2.5	2.48	12.59	2.23	4.08	3.84	2.49	7.41	3.96
	gene0808	gene0808	hypothetical protein	mRNA	1.87	2.46	7.42	2.3	7.35	6.63	2.17	4.86	6.99
	gene0809	gene0809	cytochrome P450	mRNA	2.07	1.35	2.49	1.04	4.69	3.9	1.71	1.77	4.3
	gene0810	gene0810	hypothetical protein	mRNA	6.08	6.79	2.94	1.65	4.12	4.79	6.44	2.3	4.46
	gene0811	gene0811	glyoxalase	mRNA	110.1	108.95	33.03	65.96	24.43	23.69	109.53	49.5	24.06
	gene0812	gene0812	M18 family aminopeptidase	mRNA	113.38	101.82	17.81	66.24	38.92	30.73	107.6	42.03	34.83
	gene0813	gene0813	hypothetical protein	mRNA	212.58	216.05	61.7	147.63	71.68	66.33	214.32	104.67	69.01
	gene0814	purL	phosphoribosylformylglycinamidine synthase II	mRNA	164.52	158.65	107.11	131.72	112.33	96.9	161.59	119.42	104.62
	gene0815	gene0815	hypothetical protein	mRNA	32.48	30.41	5.26	14.22	12.75	13.07	31.45	9.74	12.91
	gene0816	gene0816	peptidase	mRNA	12.14	6.73	0.72	2.61	2.62	3.17	9.44	1.67	2.9
	gene0817	gene0817	hypothetical protein	mRNA	13.15	13.45	4.7	2.62	5.09	6.9	13.3	3.66	6
	gene0818	purF	amidophosphoribosyltransferase	mRNA	98.82	76.2	104.01	79.07	76.58	79.58	87.51	91.54	78.08
	gene0819	purM	phosphoribosylformylglycinamidine cyclo-ligase	mRNA	102.1	83.06	39.07	35.28	72.75	65.58	92.58	37.18	69.17
	gene0820	gene0820	hypothetical protein	mRNA	320.99	327.32	272.86	207.24	127.82	159.69	324.16	240.05	143.76
	gene0821	gene0821	asparaginase	mRNA	196.94	148.71	34.41	118.5	24.11	23.6	172.83	76.46	23.86
	gene0822	gene0822	molybdenum cofactor sulfurase	mRNA	215.78	215.99	64.9	203.48	36.15	43.64	215.89	134.19	39.9
	gene0823	ygfZ	glycine cleavage system protein T	mRNA	239.06	214.22	155.88	359.14	119.17	103.77	226.64	257.51	111.47
	gene0824	pabC	4-amino-4-deoxychorismate lyase	mRNA	69.37	68.31	16.69	45.11	29.91	26.1	68.84	30.9	28.01
	gene0825	cydA	cytochrome ubiquinol oxidase subunit I	mRNA	30.9	25.34	3.36	31.71	21.89	12.48	28.12	17.54	17.19
	gene0826	cydB	cytochrome c oxidase assembly protein	mRNA	11.02	11.42	2.12	14.98	8.71	4.37	11.22	8.55	6.54
	gene0827	cydD	thiol reductant ABC exporter subunit CydD	mRNA	4.08	3.12	1.35	5.7	2.64	2.59	3.6	3.53	2.62
	gene0828	cydC	thiol reductant ABC exporter subunit CydC	mRNA	3.97	3.97	0.7	3.9	1.94	1.57	3.97	2.3	1.76
	gene0829	gene0829	multidrug DMT transporter permease	mRNA	29.26	25.55	33.1	50.89	15.52	17.81	27.41	42	16.67
	gene0830	gene0830	FABP family protein	mRNA	291.87	310.38	151.04	168.9	187.07	161.54	301.13	159.97	174.31
	gene0831	gene0831	hypothetical protein	mRNA	90.97	61.71	94.07	50.39	689.07	457.49	76.34	72.23	573.28
	gene0832	sseA	sulfurtransferase	mRNA	161.21	101.97	218.86	106.13	1128.08	781.87	131.59	162.5	954.98
	gene0833	gene0833	membrane protein	mRNA	45.27	44.13	223.08	54.53	69.9	85.55	44.7	138.81	77.73
	gene0834	gene0834	thioredoxin	mRNA	10.99	8.36	6.67	19.83	7.62	9.22	9.68	13.25	8.42
	gene0835	gene0835	hypothetical protein	mRNA	31.52	34.22	14.55	22.11	13.28	10.46	32.87	18.33	11.87
	gene0836	gene0836	transcriptional regulator	mRNA	21.64	31.99	44.29	30	28.51	28.89	26.82	37.15	28.7
	gene0837	mshD	mycothiol synthase	mRNA	51.33	45.18	18.04	27.74	26.76	27.44	48.26	22.89	27.1
	gene0838	pstS	phosphate ABC transporter substrate-binding protein PstS	mRNA	78.07	57.02	179	95.79	64.13	70.62	67.55	137.4	67.38
	gene0839	pstC	phosphate ABC transporter permease subunit PstC	mRNA	74.11	69.92	66.01	62.68	53.37	64.06	72.02	64.35	58.72
	gene0840	pstA	phosphate ABC transporter%2C permease protein PstA	mRNA	49.73	42.56	28.15	29.75	29.91	28.48	46.15	28.95	29.2
	gene0841	pstB	phosphate ABC transporter ATP-binding protein	mRNA	126.26	95.64	36.93	55.01	51.9	48.72	110.95	45.97	50.31
	gene0842	phoU	phosphate transport system regulatory protein PhoU	mRNA	222.12	201.44	89.53	178.43	48.53	45.64	211.78	133.98	47.09
	gene0843	gene0843	LytR family transcriptional regulator	mRNA	40.82	39.29	4.33	10.16	26.1	24.26	40.06	7.25	25.18
	gene0844	gene0844	hypothetical protein	mRNA	0.85	0.92	0.48	0.26	0.22	1.07	0.89	0.37	0.65
	gene0845	gene0845	hypothetical protein	mRNA	0	0	1.52	0	5.02	0	0	0.76	2.51
	gene0846	gene0846	tRNA-dihydrouridine synthase	mRNA	57.57	51.64	34.39	45.96	43.07	40.18	54.61	40.18	41.63
	gene0847	desA1	acyl-ACP desaturase	mRNA	127.19	113.6	83.72	85.94	109.64	106.97	120.4	84.83	108.31
	gene0848	gene0848	hypothetical protein	mRNA	91.88	78.83	57.22	92.58	216.35	152.55	85.36	74.9	184.45
	gene0849	gene0849	hypothetical protein	mRNA	90.06	114.45	20.66	59.02	62.13	69.15	102.26	39.84	65.64
	gene0850	gene0850	membrane protein	mRNA	74.97	76.84	28.4	56.52	48.95	45.42	75.91	42.46	47.19
	gene0852	gene0852	TetR family transcriptional regulator	mRNA	123.95	95.61	88.61	98.18	71.98	85.89	109.78	93.4	78.94
	gene0857	gene0857	hypothetical protein	mRNA	0	0	0	0	0	0	0	0	0
	gene0858	gene0858	glycosyl transferase family 1	mRNA	18.11	15.94	9.31	8.89	18.03	14.59	17.03	9.1	16.31
	gene0859	gene0859	methyltransferase	mRNA	24.09	17.21	7.72	9.88	30.08	24.39	20.65	8.8	27.24
	gene0860	gene0860	prenyltransferase	mRNA	22.44	20.47	2.79	4.53	13.39	13.75	21.46	3.66	13.57
	gene0861	gene0861	hypothetical protein	mRNA	18.17	18.09	3.81	4.69	14.48	9.48	18.13	4.25	11.98
	gene0862	gene0862	hypothetical protein	mRNA	4.16	5.62	0.93	0.46	2.88	2.54	4.89	0.7	2.71
	gene0863	gene0863	LLM class F420-dependent oxidoreductase	mRNA	8.67	7.31	0.91	0.56	4.81	4.8	7.99	0.74	4.81
	gene0864	pcaC	4-carboxymuconolactone decarboxylase	mRNA	9.95	8.76	4.47	3.43	21.67	18.76	9.36	3.95	20.22
	gene0865	gene0865	3-hydroxyisobutyrate dehydrogenase	mRNA	12.22	12.79	1.86	1.7	18.1	15.06	12.51	1.78	16.58
	gene0866	gene0866	short-chain dehydrogenase	mRNA	12.65	14.49	4.91	3.03	31.23	28.69	13.57	3.97	29.96
	gene0867	gene0867	aldehyde dehydrogenase	mRNA	6.85	8.15	5.8	1.86	13.52	12.24	7.5	3.83	12.88
	gene0868	gene0868	hypothetical protein	mRNA	12.38	11.83	7.3	6.5	7.62	8.68	12.11	6.9	8.15
	gene0869	gene0869	TetR family transcriptional regulator	mRNA	23.67	19.5	9.93	17.64	12.68	10.84	21.59	13.79	11.76
	gene0870	gene0870	cytochrome P450	mRNA	16.21	16.36	11.61	5.99	9.44	8.67	16.29	8.8	9.06
	gene0871	gene0871	TetR family transcriptional regulator	mRNA	23.12	26.7	18.52	13.95	16.84	15.01	24.91	16.24	15.93
	gene0872	gene0872	cytochrome P450	mRNA	21.76	18.38	11.66	11.17	20.6	17.91	20.07	11.42	19.26
	gene0873	gene0873	short-chain dehydrogenase	mRNA	18.12	16.8	5.53	4.09	20.43	18.18	17.46	4.81	19.31
	gene0874	gene0874	cytochrome P450	mRNA	27.12	25.48	8.55	10.14	38.83	31.35	26.3	9.35	35.09
	gene0875	gene0875	ferredoxin	mRNA	35.93	37.73	67.72	42.45	210.25	185.16	36.83	55.09	197.71
	gene0876	gene0876	hypothetical protein	mRNA	22.28	15.05	12.71	11.14	54.19	38.53	18.67	11.93	46.36
	gene0877	gene0877	hypothetical protein	mRNA	19.51	14.67	5.56	5.03	24.33	21.16	17.09	5.3	22.75
	gene0878	choD	cholesterol oxidase	mRNA	9.56	7.44	1.25	1.25	6.29	6.03	8.5	1.25	6.16
	gene0879	tesI	succinate dehydrogenase	mRNA	12.69	10.55	1.53	3.88	14.64	9.45	11.62	2.71	12.05
	gene0880	gene0880	hypothetical protein	mRNA	29.71	24.45	5.52	6.98	16.73	13.38	27.08	6.25	15.06
	gene0881	gene0881	TetR family transcriptional regulator	mRNA	27.72	21.98	25.81	31.85	37.08	29.74	24.85	28.83	33.41
	gene0882	gene0882	hypothetical protein	mRNA	310.35	239.16	48.3	131.95	840.3	477.15	274.76	90.13	658.73
	gene0883	gene0883	sodium-dependent transporter	mRNA	435.5	363.66	78.14	295.65	207.1	146.55	399.58	186.9	176.83
	gene0884	gene0884	hypothetical protein	mRNA	111.58	96.9	6.43	9.94	18.21	17.33	104.24	8.19	17.77
	gene0885	serB-plsC	haloacid dehalogenase	mRNA	177.65	134.58	13.95	27.99	54	49.11	156.12	20.97	51.56
	gene0886	plsB	glycerol-3-phosphate acyltransferase	mRNA	83.54	70.87	15.77	28.14	42.15	36.5	77.21	21.96	39.33
	gene0887	gene0887	hypothetical protein	mRNA	1.99	0.77	0.32	0	0.93	2.19	1.38	0.16	1.56
	gene0888	gene0888	gluconate kinase	mRNA	27.21	23.34	8.02	5.4	13.53	15.8	25.28	6.71	14.67
	gene0889	gene0889	universal stress protein	mRNA	224.12	181.14	73.17	96.68	442.36	315.04	202.63	84.93	378.7
	gene0890	gene0890	CHAD domain-containing protein	mRNA	146.95	112.28	17.86	53.09	104.34	83.86	129.62	35.48	94.1
	gene0891	hemG	hypothetical protein	mRNA	36.38	42.04	166.33	178.57	119.8	131.02	39.21	172.45	125.41
	gene0892	gene0892	hypothetical protein	mRNA	807.88	882.78	423.78	611.25	327.38	228.88	845.33	517.52	278.13
	gene0893	rluA	pseudouridine synthase	mRNA	14.63	14.76	4.02	3.92	1.73	2.64	14.7	3.97	2.19
	gene0894	fbp	mycolyltransferase	mRNA	627.25	533.56	323.5	378.52	398.18	359.51	580.41	351.01	378.85
	gene0895	gene0895	short-chain dehydrogenase	mRNA	178.84	149.43	35.82	61.14	82.36	85.78	164.14	48.48	84.07
	gene0896	elaA	acetyltransferase	mRNA	17.98	26.03	8.69	12.15	14.38	16.93	22.01	10.42	15.66
	gene0897	hpxA	Asp/Glu racemase	mRNA	0.24	0	0.26	0.08	0.07	0.14	0.12	0.17	0.11
	gene0898	gene0898	nitrate reductase	mRNA	1.3	1.03	0.46	1.1	0.33	0.2	1.17	0.78	0.27
	gene0899	gene0899	hypothetical protein	mRNA	0	13.95	1.52	0	0	0	6.98	0.76	0
	gene0900	gene0900	GntR family transcriptional regulator	mRNA	3.68	4.26	2.45	1.57	1.68	1.63	3.97	2.01	1.66
	gene0901	gene0901	RNA polymerase subunit sigma-24	mRNA	4.82	3.97	5.31	3.75	6.62	8.54	4.4	4.53	7.58
	gene0902	gene0902	short-chain dehydrogenase	mRNA	17.89	16.79	17.22	27.96	18.43	20.23	17.34	22.59	19.33
	gene0903	helY	RNA helicase	mRNA	15.36	16.59	4.83	8.04	7.03	6.97	15.98	6.44	7
	gene0904	gene0904	Organic hydroperoxide resistance protein ohrA	mRNA	156.1	122.81	46.25	55.54	145.02	107.22	139.46	50.9	126.12
	gene0905	gene0905	transcriptional regulator	mRNA	232.25	221.8	102.17	121.08	282.84	226.37	227.03	111.63	254.61
	gene0906	gene0906	hypothetical protein	mRNA	2.3	0	5.59	0	0	4.54	1.15	2.8	2.27
	gene0907	clpC	ATPase AAA	mRNA	6.96	10.09	39.67	29.36	20.71	56.23	8.53	34.52	38.47
	gene0908	pep2	maltokinase	mRNA	139.51	86.77	23.26	79.79	45.73	40.64	113.14	51.53	43.19
	gene0909	treS	trehalose synthase	mRNA	194.96	122.34	55.37	283.05	82.2	65.16	158.65	169.21	73.68
	gene0910	gene0910	acyl-CoA dehydrogenase	mRNA	42.15	33.52	16.02	18.05	27.56	21.94	37.84	17.04	24.75
	gene0911	gene0911	antitermination regulator	mRNA	10.59	8.2	1.21	1.18	3.12	2.77	9.4	1.2	2.95
	gene0912	gene0912	tricarballylate dehydrogenase	mRNA	8.28	7.43	2.72	12.55	3.35	4.16	7.86	7.64	3.76
	gene0913	gene0913	hydroxylase	mRNA	20.24	13.95	13.43	19.34	11.71	12.05	17.1	16.39	11.88
	gene0914	gene0914	hypothetical protein	mRNA	5.51	5.96	11.3	3.96	4.29	2.57	5.74	7.63	3.43
	gene0915	gene0915	hypothetical protein	mRNA	14.81	0	5.89	0	5.21	0	7.41	2.95	2.61
	gene0916	gene0916	alpha/beta hydrolase	mRNA	3.68	3.15	2.29	2.3	1.83	2.64	3.42	2.3	2.24
	gene0917	gene0917	IclR family transcriptional regulator	mRNA	34.86	37.24	81.77	37.25	28.14	27.36	36.05	59.51	27.75
	gene0918	gene0918	hypothetical protein	mRNA	9.17	7.84	7.26	5.48	6.77	5.58	8.51	6.37	6.18
	gene0919	gene0919	hypothetical protein	mRNA	10	12.3	6.11	11.41	12.39	8.83	11.15	8.76	10.61
	gene0920	gene0920	PPOX class F420-dependent enzyme	mRNA	162.25	126.95	47.74	90.23	75.43	63.76	144.6	68.99	69.6
	gene0921	gene0921	polyketide cyclase	mRNA	28.21	24.64	23.74	34.98	27.54	22.34	26.43	29.36	24.94
	gene0922	gene0922	hypothetical protein	mRNA	107.87	141.35	93.18	85.17	14.09	10.91	124.61	89.18	12.5
	gene0923	aroF	phospho-2-dehydro-3-deoxyheptonate aldolase	mRNA	354.11	397.96	129.86	560.7	67.52	72.56	376.04	345.28	70.04
	gene0924	gene0924	glycosyl transferase family 2	mRNA	70.43	44.65	19.9	97.87	27.03	21.73	57.54	58.89	24.38
	gene0925	ectD	ectoine hydroxylase	mRNA	200.96	177.46	77.67	391.49	266.22	264	189.21	234.58	265.11
	gene0926	gene0926	AraC family transcriptional regulator	mRNA	17.51	14.72	4.62	10.79	7.62	8.86	16.12	7.71	8.24
	gene0927	dapC	aminotransferase	mRNA	24.76	29.49	10.17	18.55	19.06	16.31	27.13	14.36	17.69
	gene0928	gene0928	transposase	mRNA	14.64	10.18	125.95	16.35	19.62	12.74	12.41	71.15	16.18
	gene0929	rpoE	RNA polymerase subunit sigma	mRNA	5.25	7.11	11.28	8.29	3.89	4.13	6.18	9.79	4.01
	gene0930	gene0930	hypothetical protein	mRNA	23.96	32.61	42.3	13.25	27.23	33.62	28.29	27.78	30.43
	gene0931	gene0931	DNA mismatch repair protein MutT	mRNA	25.88	25.18	17.98	6.77	22.85	26.5	25.53	12.38	24.68
	gene0932	gene0932	TetR family transcriptional regulator	mRNA	50	59.46	41.25	33.68	23.02	22.9	54.73	37.47	22.96
	gene0933	gene0933	latex clearing protein	mRNA	13.37	11.08	2.09	2.2	4.43	6.15	12.23	2.15	5.29
	gene0934	gene0934	ABC transporter	mRNA	51.07	41.56	54.78	94.47	75.83	66.87	46.32	74.63	71.35
	gene0935	gene0935	hypothetical protein	mRNA	129.92	105.8	178.22	248.21	311.67	295.4	117.86	213.22	303.54
	gene0936	gene0936	sulfurtransferase	mRNA	7.93	2.92	5.52	12.29	11.7	14.12	5.43	8.91	12.91
	gene0937	gene0937	membrane protein	mRNA	2.8	2.89	1.3	3.06	1.72	0.98	2.85	2.18	1.35
	gene0938	gene0938	sulfurtransferase	mRNA	6.95	5.27	4.9	12.92	9.92	5.8	6.11	8.91	7.86
	gene0939	gene0939	hypothetical protein	mRNA	0.97	1.1	1.75	3.72	1.78	1.35	1.04	2.74	1.57
	gene0940	gene0940	sulfurtransferase	mRNA	21.92	19.51	11.9	38.25	19.1	16.26	20.72	25.08	17.68
	gene0941	gene0941	thiol reductase thioredoxin	mRNA	30.62	19.56	13.8	52.05	39.62	30.88	25.09	32.93	35.25
	gene0942	gene0942	hypothetical protein	mRNA	3.97	2.35	5.77	20.13	16.53	5.09	3.16	12.95	10.81
	gene0943	gene0943	MFS transporter	mRNA	4.16	5.07	2.07	4.58	5.1	3.39	4.62	3.33	4.25
	gene0944	gene0944	esterase	mRNA	12.54	11.29	5.82	4.84	5.73	6	11.92	5.33	5.87
	gene0945	gene0945	LLM class F420-dependent oxidoreductase	mRNA	133.09	98.62	62.11	86.32	119.83	99.04	115.86	74.22	109.44
	gene0946	gene0946	acetyltransferase	mRNA	7.05	7.88	4.34	12.37	8.66	5.41	7.47	8.36	7.04
	gene0947	gene0947	histidine kinase	mRNA	25.96	31.09	18.91	28.55	19.36	20.24	28.53	23.73	19.8
	gene0948	gene0948	citrate:proton symporter	mRNA	78.67	78.85	3.75	3.71	1.07	0.75	78.76	3.73	0.91
	gene0949	gene0949	histidine kinase	mRNA	32.27	27.52	4.32	6.22	3.45	3.26	29.9	5.27	3.36
	gene0950	gene0950	transcriptional regulator	mRNA	11.07	11	2.06	2.25	0.92	1.85	11.04	2.16	1.39
	gene0951	XPB	helicase	mRNA	49.77	39.36	32.55	53.17	59.24	57.85	44.57	42.86	58.55
	gene0952	gene0952	hypothetical protein	mRNA	45.46	50.02	67.3	14.69	289.28	442.11	47.74	41	365.7
	gene0953	gene0953	hypothetical protein	mRNA	0	1.29	1.68	0.69	10.74	13.88	0.65	1.19	12.31
	gene0954	gene0954	hypothetical protein	mRNA	30.34	24.03	43.92	0	112.04	213.97	27.19	21.96	163.01
	gene0955	ssuA	ABC transporter substrate-binding protein	mRNA	0.93	0.77	0.49	0.25	2.01	2.26	0.85	0.37	2.14
	gene0956	ssuC	ABC transporter permease	mRNA	1.58	1.33	0.42	0.21	5.68	5.52	1.46	0.32	5.6
	gene0957	ssuB	sulfonate ABC transporter ATP-binding protein	mRNA	1.3	2.85	0.78	0.42	5.21	5.95	2.08	0.6	5.58
	gene0958	gene0958	monooxygenase	mRNA	4.03	4.12	1.03	1.4	14.46	10.03	4.08	1.22	12.25
	gene0959	gene0959	helicase	mRNA	12.23	13.97	3.18	7.48	6.02	6.25	13.1	5.33	6.14
	gene0960	gene0960	hypothetical protein	mRNA	1616.75	1911.83	222.17	577.81	688.97	539.6	1764.29	399.99	614.29
	gene0961	gene0961	hypothetical protein	mRNA	4.97	5.57	1.98	1.45	4.04	7.71	5.27	1.72	5.88
	gene0962	gene0962	resuscitation-promoting factor	mRNA	438.52	351.3	1354.69	122.73	541.74	362.7	394.91	738.71	452.22
	gene0963	gene0963	hypothetical protein	mRNA	68.66	41.14	38.62	61.53	38.87	27.55	54.9	50.08	33.21
	gene0964	gene0964	hypothetical protein	mRNA	165.44	206.48	74.26	117.15	82.4	50.32	185.96	95.71	66.36
	gene0965	cspA	cold-shock protein	mRNA	138.47	131.2	17.05	30.37	36.56	35.33	134.84	23.71	35.95
	gene0966	gene0966	hypothetical protein	mRNA	67.32	52.19	17.61	45.83	22.15	23.38	59.76	31.72	22.77
	gene0967	gene0967	hypothetical protein	mRNA	18.6	17.33	12.57	23.33	17.97	18.46	17.97	17.95	18.22
	gene0968	gene0968	glutaminyl-peptide cyclotransferase	mRNA	7.06	8.64	4.29	4.64	3.99	3.75	7.85	4.47	3.87
	gene0969	gene0969	hypothetical protein	mRNA	92.89	84.07	51.41	116.54	59.84	52.44	88.48	83.98	56.14
	gene0970	gene0970	molecular chaperone Hsp90	mRNA	28.05	24.97	5.87	15.87	4.3	5.35	26.51	10.87	4.83
	gene0971	bcrC	phosphoesterase	mRNA	5.45	7.28	2.08	6.41	2.21	1.7	6.37	4.25	1.96
	gene0972	gene0972	membrane protein	mRNA	10.99	14.44	4.82	4.74	11.17	7.96	12.72	4.78	9.57
	gene0973	pbuG	hypoxanthine/guanine permease	mRNA	14.38	15.83	21.02	10.72	32.7	27.6	15.11	15.87	30.15
	gene0974	gene0974	MarR family transcriptional regulator	mRNA	12.86	13.71	24.07	6.35	26.55	20.17	13.29	15.21	23.36
	gene0975	gene0975	rRNA methyltransferase	mRNA	10.05	10.73	9.83	5.08	6.76	7.23	10.39	7.46	7
	gene0976	gene0976	hypothetical protein	mRNA	5.86	2.45	3.2	1.43	0.61	1.37	4.16	2.32	0.99
	gene0977	gene0977	membrane protein	mRNA	15.5	12.2	99.02	33.37	10	10.83	13.85	66.2	10.42
	gene0978	gene0978	membrane protein	mRNA	188.66	202.54	1573.67	311.24	152.56	118.83	195.6	942.46	135.7
	gene0979	gene0979	membrane protein	mRNA	120.8	126.82	828.8	195.78	110.13	81.81	123.81	512.29	95.97
	gene0980	gene0980	hypothetical protein	mRNA	69.21	59.56	152.67	54.25	37.39	30.94	64.39	103.46	34.17
	gene0981	gene0981	hypothetical protein	mRNA	161.03	186.49	72.59	100.47	61.18	56.43	173.76	86.53	58.81
	gene0982	gene0982	DNA-binding protein	mRNA	459.41	393.68	371.92	371.06	314.37	209.21	426.55	371.49	261.79
	gene0983	serC	phosphoserine aminotransferase	mRNA	197.94	161.57	149.71	138.43	126.52	116.51	179.76	144.07	121.52
	gene0984	gltA	citrate synthase	mRNA	60.07	61.87	27.66	29.83	63.55	57.96	60.97	28.75	60.76
	gene0985	pdxH	pyridoxamine 5%27-phosphate oxidase	mRNA	6.9	7.26	2.62	3.31	1.72	2.37	7.08	2.97	2.05
	gene0986	gene0986	MFS transporter	mRNA	6.49	7.1	1.43	3.62	2.1	2.43	6.8	2.53	2.27
	gene0987	penP	class A beta-lactamase	mRNA	2.92	2.88	0.74	0.57	2.78	2.1	2.9	0.66	2.44
	gene0988	gene0988	LysR family transcriptional regulator	mRNA	2.07	3.1	0.79	0.61	1.82	1.16	2.59	0.7	1.49
	gene0989	gene0989	hypothetical protein	mRNA	0	0	0	0	0	0	0	0	0
	gene0990	penP	beta-lactamase	mRNA	1.63	1.56	0.51	0.3	1.8	1.31	1.6	0.41	1.56
	gene0991	gltA	type II citrate synthase	mRNA	284.47	226.49	208.36	119.98	187.51	156.79	255.48	164.17	172.15
	gene0992	gene0992	peptidylprolyl isomerase	mRNA	125.09	91	84.6	65.36	146.07	111	108.05	74.98	128.54
	gene0993	gene0993	TetR family transcriptional regulator	mRNA	16.38	18.85	4.41	6.33	3.63	3.94	17.62	5.37	3.79
	gene0994	gene0994	acyl-CoA dehydrogenase	mRNA	74.4	77.93	25.18	30.16	48.64	42.12	76.17	27.67	45.38
	gene0995	gene0995	hypothetical protein	mRNA	236.62	174.83	30.92	126.5	30.9	26	205.73	78.71	28.45
	gene0996	pncC	competence protein	mRNA	98.08	74.93	18.24	65.66	58.46	42.85	86.51	41.95	50.66
	gene0997	gene0997	5-amino-6-%285-phosphoribosylamino%29uracil reductase	mRNA	69.72	73.46	16.19	82.39	30.34	22.71	71.59	49.29	26.53
	gene0998	gene0998	oxidoreductase	mRNA	139.91	110.86	22.05	152.16	47.59	35.62	125.39	87.11	41.61
	gene0999	gene0999	ribonuclease BN	mRNA	604.7	366.38	105.68	1621.17	157.71	78.57	485.54	863.43	118.14
	gene1000	gene1000	hypothetical protein	mRNA	93.48	61.01	24.93	334.71	24.22	13.08	77.25	179.82	18.65
	gene1001	gene1001	hypothetical protein	mRNA	116.65	71.67	26.39	356.42	25.87	10.14	94.16	191.41	18.01
	gene1002	prpE	propionate--CoA ligase	mRNA	167.91	141.4	120.56	229.18	105.33	83.6	154.66	174.87	94.47
	gene1003	gene1003	hypothetical protein	mRNA	20.25	17.95	7.79	9.84	15	15.28	19.1	8.82	15.14
	gene1004	accA	acetyl-CoA carboxyltransferase	mRNA	38.35	38.17	10.7	17.34	59.66	44.82	38.26	14.02	52.24
	gene1005	gene1005	ABC transporter permease	mRNA	14.94	16.15	5.65	14.12	24.41	18.82	15.55	9.89	21.62
	gene1006	gene1006	ABC transporter ATP-binding protein	mRNA	21.1	17.51	9.04	21.94	25.64	20.89	19.31	15.49	23.27
	gene1007	gene1007	membrane protein	mRNA	42.67	40.16	25.52	30.87	53.49	39.38	41.42	28.2	46.44
	gene1008	gene1008	XRE family transcriptional regulator	mRNA	29.72	34.76	12.71	11.3	9.38	11.58	32.24	12.01	10.48
	gene1009	hslR	RNA-binding protein S4	mRNA	34.72	21.65	19.14	18.52	11.32	10.32	28.19	18.83	10.82
	gene1010	gene1010	heme ABC transporter ATP-binding protein	mRNA	26.19	21.34	11.96	22.99	8.89	8.01	23.77	17.48	8.45
	gene1011	gene1011	MFS transporter	mRNA	60.83	71.86	21.85	61.53	7.04	8.03	66.35	41.69	7.54
	gene1012	gene1012	serine protease	mRNA	19.84	15.1	4.49	4.6	8.71	11.98	17.47	4.55	10.35
	gene1013	gene1013	pyridine nucleotide-disulfide oxidoreductase	mRNA	36.41	37.34	17.82	18.71	15.15	15.17	36.88	18.27	15.16
	gene1014	gene1014	hypothetical protein	mRNA	45.91	42.39	3.32	9.02	60	41.53	44.15	6.17	50.77
	gene1015	gene1015	hypothetical protein	mRNA	34.14	21.77	1.13	4.42	14.23	18.06	27.96	2.78	16.15
	gene1016	gene1016	hypothetical protein	mRNA	8.63	8.07	0.37	2.98	7	6.8	8.35	1.68	6.9
	gene1017	gene1017	TetR family transcriptional regulator	mRNA	16.81	17.77	4.1	10.47	11.97	11.55	17.29	7.29	11.76
	gene1018	gene1018	membrane protein	mRNA	7.76	3.73	2.71	3.8	3.78	0.87	5.75	3.26	2.33
	gene1019	paaF	enoyl-CoA hydratase	mRNA	118.85	105.87	37.25	47.62	65.18	52.13	112.36	42.44	58.66
	gene1020	gene1020	hypothetical protein	mRNA	48.06	50.16	14.02	23.02	32.34	24.52	49.11	18.52	28.43
	gene1021	ctpE	magnesium-transporting ATPase	mRNA	59.82	46.25	28.39	44.67	22.07	20.38	53.04	36.53	21.23
	gene1022	gene1022	hypothetical protein	mRNA	128.62	96.5	185.77	114.86	147.49	143.82	112.56	150.32	145.66
	gene1023	gene1023	LLM class F420-dependent oxidoreductase	mRNA	20.23	13.65	15.04	20.21	13.36	10.77	16.94	17.63	12.07
	gene1024	gene1024	glycoside hydrolase	mRNA	27.88	24.4	10.88	33.43	9.16	8.91	26.14	22.16	9.04
	gene1025	gene1025	CPA1 family transporter	mRNA	6.96	8.38	5.61	3.06	5.85	6.37	7.67	4.34	6.11
	gene1026	gene1026	sodium-independent anion transporter	mRNA	17.73	17.7	3.37	9.7	2.77	4.33	17.72	6.54	3.55
	gene1027	gene1027	histidine kinase	mRNA	7.09	9.98	3.51	5.98	2.64	3.94	8.54	4.75	3.29
	gene1028	gene1028	LytR family transcriptional regulator	mRNA	76.52	70.94	22.19	20.93	13.44	16.86	73.73	21.56	15.15
	gene1029	gene1029	hypothetical protein	mRNA	10.5	13.71	3.89	3.07	5.42	6.39	12.11	3.48	5.91
	gene1030	gene1030	cation acetate symporter	mRNA	26.35	22.91	4.01	6.37	5.74	4.58	24.63	5.19	5.16
	gene1031	gene1031	membrane protein	mRNA	90.71	68.79	1038.7	2915.48	176.53	83.12	79.75	1977.09	129.83
	gene1032	actP	cation acetate symporter	mRNA	94.61	97.8	765.55	2030.12	187.4	104.89	96.21	1397.84	146.15
	gene1033	gene1033	toxin	mRNA	22.6	30.48	11.76	24.79	27.52	19.29	26.54	18.28	23.41
	gene1034	gene1034	diacylglycerol kinase	mRNA	14.11	14.73	7.06	7.67	6.87	7.88	14.42	7.37	7.38
	gene1035	gene1035	class II glutamine amidotransferase	mRNA	10.15	10.73	4.21	36.59	10.49	6.39	10.44	20.4	8.44
	gene1036	gene1036	membrane protein	mRNA	52.09	55.39	30.74	12.58	9.6	10.04	53.74	21.66	9.82
	gene1037	gene1037	hypothetical protein	mRNA	69.02	73.46	222.16	55.37	49.19	38.72	71.24	138.77	43.96
	gene1038	gene1038	hypothetical protein	mRNA	21.61	25.32	101.5	47.9	33.45	24.87	23.47	74.7	29.16
	gene1039	gene1039	MFS transporter	mRNA	3.06	5.3	1.59	4.89	5.07	3.68	4.18	3.24	4.38
	gene1040	gene1040	glucoamylase	mRNA	7.93	9.97	41.84	19.67	16.89	14.04	8.95	30.76	15.47
	gene1041	cspA	cold-shock protein	mRNA	334.88	287.76	104.62	61.57	35.91	69.74	311.32	83.1	52.83
	gene1042	gene1042	AraC family transcriptional regulator	mRNA	29.59	28.19	21.22	22.33	18.16	19.95	28.89	21.78	19.06
	gene1043	gene1043	hypothetical protein	mRNA	35.21	29.01	62.76	149.77	87.96	105.45	32.11	106.27	96.71
	gene1044	gene1044	hypothetical protein	mRNA	85.97	59.6	55.62	115.98	51.68	57.26	72.79	85.8	54.47
	gene1045	gene1045	hypothetical protein	mRNA	0	0	1.2	0	0.9	0	0	0.6	0.45
	gene1046	ligD	ATP-dependent DNA ligase	mRNA	48.88	33.47	6.08	17.2	17.88	15.55	41.18	11.64	16.72
	gene1047	gene1047	transcriptional regulator	mRNA	111.44	96.33	20.6	30.94	47.67	50.11	103.89	25.77	48.89
	gene1048	gene1048	histidine kinase	mRNA	20.57	14.1	3.04	3.91	11.12	11.22	17.34	3.48	11.17
	gene1049	gene1049	hypothetical protein	mRNA	9.31	6.64	1.04	1.68	4.78	4.5	7.98	1.36	4.64
	gene1050	gene1050	hypothetical protein	mRNA	45.64	46.39	99.31	30.83	44.16	42.77	46.02	65.07	43.47
	gene1051	gene1051	histidine kinase	mRNA	1.64	1.96	6.08	1.6	6.57	7.41	1.8	3.84	6.99
	gene1052	gene1052	hypothetical protein	mRNA	4.33	4.23	2.93	3.01	2.54	2.65	4.28	2.97	2.6
	gene1053	gene1053	hypothetical protein	mRNA	65.83	51.97	54.67	63.18	43.05	35.73	58.9	58.93	39.39
	gene1054	gene1054	hypothetical protein	mRNA	1010.84	796.34	467.8	544.78	410.71	282.76	903.59	506.29	346.74
	gene1055	gene1055	hypothetical protein	mRNA	5.21	7.55	2.6	7.3	3.2	2.43	6.38	4.95	2.82
	gene1056	gene1056	DeoR family transcripitonal regulator	mRNA	3.05	4.71	1.03	1.38	1.32	1.05	3.88	1.21	1.19
	gene1057	gene1057	hypothetical protein	mRNA	33.61	45.68	3.6	11.02	28.63	22.05	39.65	7.31	25.34
	gene1059	gene1059	peptidase M23	mRNA	45.29	48.6	424.75	12.62	43.66	36.42	46.95	218.69	40.04
	gene1060	gene1060	glutamate--cysteine ligase	mRNA	145.2	112.38	35.42	44.42	37.58	40.48	128.79	39.92	39.03
	gene1061	gene1061	peptidase M28	mRNA	51.45	54.03	21.32	34.41	24.91	24.96	52.74	27.87	24.94
	gene1062	hmp	hemin transporter	mRNA	65.39	73.81	96.29	160.37	170.49	129.44	69.6	128.33	149.97
	gene1063	nsrR	transcriptional regulator	mRNA	219.36	300.51	163.67	169.27	91.84	92.63	259.94	166.47	92.24
	gene1064	gene1064	universal stress protein	mRNA	106.79	103.01	56.74	103.64	366.91	302.23	104.9	80.19	334.57
	gene1065	gene1065	LLM class F420-dependent oxidoreductase	mRNA	131.66	87.79	46.02	96.53	121.76	114.72	109.73	71.28	118.24
	gene1066	gene1066	universal stress protein	mRNA	71.59	61.5	24.5	55.67	98.48	83.87	66.55	40.09	91.18
	gene1067	gene1067	hypothetical protein	mRNA	6.16	4.17	31.5	191.7	612.57	637.16	5.17	111.6	624.87
	gene1068	gene1068	hypothetical protein	mRNA	23.35	26.67	87.45	210.66	907.69	804.95	25.01	149.06	856.32
	gene1069	gene1069	DNA-binding response regulator	mRNA	30.87	42.56	31.28	41.07	156.92	112.11	36.72	36.18	134.52
	gene1070	gene1070	histidine kinase	mRNA	45.09	40.75	12.51	32.34	16.43	16.63	42.92	22.43	16.53
	gene1071	gene1071	alpha/beta hydrolase	mRNA	90.13	43.7	30.22	103.75	24.05	22.33	66.92	66.99	23.19
	gene1072	gene1072	hypothetical protein	mRNA	97.12	65.12	25.22	206	36.5	18.18	81.12	115.61	27.34
	gene1073	gene1073	membrane protein	mRNA	24.29	15.5	13.42	80.3	11.43	7.74	19.9	46.86	9.59
	gene1074	gene1074	membrane protein	mRNA	6.27	5.16	2.44	16.39	1.92	3.02	5.72	9.42	2.47
	gene1075	gene1075	tellurite resistance protein permease	mRNA	4.41	6.17	2.3	2.57	3.63	4.51	5.29	2.44	4.07
	gene1076	mutM	DNA lyase	mRNA	15.54	18.51	18.62	8.6	11.19	11.59	17.03	13.61	11.39
	gene1077	thyA	thymidylate synthase	mRNA	152.16	111.76	61.93	118.51	67.23	52.82	131.96	90.22	60.03
	gene1078	folA	dihydrofolate reductase	mRNA	48.44	32.18	15.69	41.67	14.85	18.09	40.31	28.68	16.47
	gene1079	gene1079	LuxR family transcriptional regulator	mRNA	65.21	83.58	104.67	102.2	84.88	61.83	74.4	103.44	73.36
	gene1080	pnbA	carboxylesterase	mRNA	36.53	28.39	20.73	36.62	13.45	10.12	32.46	28.68	11.79
	gene1081	gene1081	hypothetical protein	mRNA	34.54	29.55	7.05	16.99	18.71	14.27	32.05	12.02	16.49
	gene1082	gene1082	TetR family transcriptional regulator	mRNA	3.79	4.52	1.76	2.55	4.15	6.2	4.16	2.16	5.18
	gene1083	aidB	DNA alkylation response protein	mRNA	6.64	7.49	1.78	4.18	13.12	13.11	7.07	2.98	13.12
	gene1084	apbE	hypothetical protein	mRNA	35.79	42.79	48.6	46.27	29.81	38.14	39.29	47.44	33.98
	gene1085	pgi	glucose-6-phosphate isomerase	mRNA	70.19	68.65	14.25	38.94	47.97	40.38	69.42	26.6	44.18
	gene1086	gabD	NAD-dependent succinate-semialdehyde dehydrogenase	mRNA	139.88	129.67	76.73	148.5	119.7	94.07	134.78	112.62	106.89
	gene1087	pheA1	chorismate mutase	mRNA	71.07	98.46	81.31	69.71	67.09	64.77	84.77	75.51	65.93
	gene1088	uvrD	ATP-dependent DNA helicase PcrA	mRNA	83.04	66.93	14.21	27.4	20.65	23.42	74.99	20.81	22.04
	gene1089	gene1089	metallopeptidase	mRNA	19.21	23.34	307.83	9.62	14.7	18.19	21.28	158.73	16.45
	gene1090	sucC	succinyl-CoA synthetase subunit beta	mRNA	513.09	403.66	210.38	242.51	716.43	582.09	458.38	226.45	649.26
	gene1091	sucD	succinate--CoA ligase subunit alpha	mRNA	422.03	340.59	222.8	279.36	902.37	679.28	381.31	251.08	790.83
	gene1092	gene1092	IMPACT family protein	mRNA	5.53	4.35	3.47	4.5	7.36	7.49	4.94	3.99	7.43
	gene1093	gene1093	hypothetical protein	mRNA	148.86	136.32	48.56	73.59	111.88	96.87	142.59	61.08	104.38
	gene1094	gene1094	hypothetical protein	mRNA	132.27	112.69	36.26	62.81	45.11	40.5	122.48	49.54	42.81
	gene1095	purN	phosphoribosylglycinamide formyltransferase	mRNA	33.72	27.23	17.06	18.08	10.25	11.13	30.48	17.57	10.69
	gene1096	purH	bifunctional phosphoribosylaminoimidazolecarboxamide formyltransferase/IMP cyclohydrolase	mRNA	49.75	43.41	19.78	30.66	40.34	30.87	46.58	25.22	35.61
	gene1097	gene1097	hypothetical protein	mRNA	281.46	237.65	166.06	675.38	67.47	73.22	259.56	420.72	70.35
	gene1098	gene1098	hypothetical protein	mRNA	51.17	49.71	15.24	36.34	33.16	27.45	50.44	25.79	30.31
	gene1099	gene1099	hypothetical protein	mRNA	10.28	9.32	8.84	9.11	7.64	9.95	9.8	8.98	8.8
	gene1100	chlI	magnesium chelatase	mRNA	269.11	191.49	65.23	390.93	72.31	70.76	230.3	228.08	71.54
	gene1101	gene1101	hypothetical protein	mRNA	166.51	87.91	21.85	127.64	35.07	39.83	127.21	74.75	37.45
	gene1102	gene1102	MFS transporter	mRNA	7.42	4.1	0.97	2.64	1.29	1.73	5.76	1.81	1.51
	gene1103	gene1103	hypothetical protein	mRNA	9.31	10.04	5.81	5.71	5.27	6.43	9.68	5.76	5.85
	gene1104	gene1104	membrane protein	mRNA	26.53	22.56	5.1	9.46	74.4	104.91	24.55	7.28	89.66
	gene1105	rpsR	30S ribosomal protein S18	mRNA	585.6	505.28	619.94	863.65	6600.9	8462.39	545.44	741.8	7531.65
	gene1106	rpsN	30S ribosomal protein S14	mRNA	26.93	16.45	33.93	46.91	4408.07	5875.96	21.69	40.42	5142.02
	gene1107	rpmG	50S ribosomal protein L33	mRNA	0	5.44	2.39	2.81	2819.92	4001.21	2.72	2.6	3410.57
	gene1108	rpmB	50S ribosomal protein L28	mRNA	7.41	11.01	1.2	1.59	4782.71	7754.55	9.21	1.4	6268.63
	gene1109	gene1109	cobalamin biosynthesis protein CobW	mRNA	1.77	1.28	0.47	1.48	1041.82	1556.52	1.53	0.98	1299.17
	gene1110	rpmE	50S ribosomal protein L31	mRNA	4.86	4.32	4.09	3.16	7053.01	9208.79	4.59	3.63	8130.9
	gene1111	rpmF	50S ribosomal protein L32	mRNA	5.34	4.09	2.36	3.91	2927.98	4061.43	4.72	3.14	3494.71
	gene1112	mprA	DNA-binding response regulator	mRNA	19.65	21.44	24.9	43.8	749.62	1161.83	20.55	34.35	955.73
	gene1113	mprB	histidine kinase	mRNA	20.66	15.95	9.72	24.62	121.68	239.52	18.31	17.17	180.6
	gene1114	pepD	protease	mRNA	48.09	39.95	166.27	184.35	81.88	159.31	44.02	175.31	120.6
	gene1115	gene1115	molybdenum cofactor biosynthesis protein	mRNA	120.83	108.68	69.91	143.9	103.39	113.62	114.76	106.91	108.51
	gene1116	gene1116	hypothetical protein	mRNA	122.16	76.75	35.55	89.32	61.75	90.64	99.46	62.44	76.2
	gene1117	gene1117	porin	mRNA	201.52	155.59	506.69	54.31	426.83	288.9	178.56	280.5	357.87
	gene1118	gene1118	porin	mRNA	239.19	206.3	491.2	72.09	966.99	479.84	222.75	281.65	723.42
	gene1119	mscL	mechanosensitive ion channel protein MscL	mRNA	623.43	536.04	158.31	144.12	461.52	297.37	579.74	151.22	379.45
	gene1120	gene1120	flagellar biosynthesis protein FlgA	mRNA	4.41	4.05	4.26	3.85	1.75	2.26	4.23	4.06	2.01
	gene1121	gene1121	FmdB family transcriptional regulator	mRNA	350.59	426.91	625.59	304.62	250.34	339.03	388.75	465.11	294.69
	gene1122	gene1122	5-formyltetrahydrofolate cyclo-ligase	mRNA	15.2	16.61	7.05	6.5	5.76	6.95	15.91	6.78	6.36
	gene1123	galU	UDP-glucose pyrophosphorylase	mRNA	201.55	159.4	44.92	97.27	93.28	89.48	180.48	71.1	91.38
	gene1124	moeA	molybdopterin molybdenumtransferase	mRNA	187.31	160.6	30.99	71.18	88.61	86.93	173.96	51.09	87.77
	gene1125	rimJ	GCN5 family acetyltransferase	mRNA	38.37	29.89	3.1	13.72	12.43	14.01	34.13	8.41	13.22
	gene1126	gene1126	hypothetical protein	mRNA	803.75	657.06	294.48	404.9	333.59	272.14	730.41	349.69	302.87
	gene1128	gene1128	hypothetical protein	mRNA	49.31	31.12	13.97	16.82	10.99	20.55	40.22	15.4	15.77
	gene1129	gene1129	hypothetical protein	mRNA	64.19	50.01	10.16	14.24	16.1	16.27	57.1	12.2	16.19
	gene1130	gene1130	hypothetical protein	mRNA	4921.32	5039.25	730.65	898.96	371.82	375.17	4980.29	814.81	373.5
	gene1131	gene1131	short chain dehydrogenase	mRNA	91.67	72.46	29.28	39.72	30.8	28.76	82.07	34.5	29.78
	gene1132	gene1132	FABP family protein	mRNA	159.12	137.47	20.32	43	25.1	28.03	148.3	31.66	26.57
	gene1133	arcA	arginine deiminase	mRNA	40.29	42.01	12.33	34.37	30.91	26.04	41.15	23.35	28.48
	gene1134	arsC	arsenate reductase %28glutaredoxin%29	mRNA	370.82	340.65	69.04	205.67	274.37	198.86	355.74	137.36	236.62
	gene1135	mscL	mechanosensitive ion channel protein MscL	mRNA	22.96	26.84	38.7	19.15	53.02	54.4	24.9	28.93	53.71
	gene1136	gene1136	GntR family transcriptional regulator	mRNA	169.73	200.98	34.65	104.12	36.59	42.19	185.36	69.39	39.39
	gene1137	gene1137	choline transporter	mRNA	237	194.78	33.86	84.38	177.1	130.29	215.89	59.12	153.7
	gene1138	gene1138	hypothetical protein	mRNA	81.71	65.07	7.71	15.26	32.67	29.31	73.39	11.49	30.99
	gene1139	gene1139	hypothetical protein	mRNA	52.81	47.44	20.04	17.05	47.37	31.25	50.13	18.55	39.31
	gene1140	gene1140	dolichyl-phosphate-mannose--protein mannosyltransferase	mRNA	16.55	15.6	7.03	12.38	10.01	11.65	16.08	9.71	10.83
	gene1141	rsmI	16S rRNA %28cytidine%281402%29-2%27-O%29-methyltransferase	mRNA	7.25	11.49	5.41	10.4	9.22	7.54	9.37	7.91	8.38
	gene1142	gene1142	sodium:alanine symporter	mRNA	108.53	99.61	21.28	23.39	70.35	56.5	104.07	22.34	63.43
	gene1143	gene1143	hypothetical protein	mRNA	15.13	13.31	4.01	3.85	7.81	8.3	14.22	3.93	8.06
	gene1144	pabB	aminodeoxychorismate synthase component I	mRNA	19.45	26.25	8.07	10.95	9.35	10.51	22.85	9.51	9.93
	gene1145	rpoE	RNA polymerase sigma24 factor	mRNA	14.15	17.15	10.18	12.42	7.26	8.03	15.65	11.3	7.65
	gene1146	gene1146	dehydrogenase	mRNA	9.36	10.65	1.36	2.6	2.46	2.29	10.01	1.98	2.38
	gene1147	gene1147	hypothetical protein	mRNA	37.69	36.79	2.88	9.34	6.96	6.47	37.24	6.11	6.72
	gene1148	metG	methionine--tRNA ligase	mRNA	101.6	89.08	60.65	56.13	56.09	52.33	95.34	58.39	54.21
	gene1149	tatD	DNAase	mRNA	15.39	13.83	10.98	13.45	12.74	11.44	14.61	12.22	12.09
	gene1150	gene1150	maleylacetate reductase	mRNA	145.38	113.45	45.6	78.69	79.75	61.97	129.42	62.15	70.86
	gene1151	gene1151	hypothetical protein	mRNA	58.87	55.86	31.97	37.3	88.23	54.86	57.37	34.64	71.55
	gene1152	gene1152	sulfatase	mRNA	36.88	40.99	27.23	4.9	276.12	199.49	38.94	16.07	237.81
	gene1153	gene1153	hypothetical protein	mRNA	1.63	2.85	1.08	0	36.88	28.29	2.24	0.54	32.59
	gene1154	gene1154	Resuscitation-promoting factor RpfB	mRNA	3.02	2.11	214.13	7.29	3.29	3.11	2.57	110.71	3.2
	gene1155	ksgA	16S rRNA %28adenine%281518%29-N%286%29/adenine%281519%29-N%286%29%29Mdimethyltransferase	mRNA	22.85	25.17	60.76	20.74	14.31	11.22	24.01	40.75	12.77
	gene1156	cspA	cold-shock protein	mRNA	8228.36	6698.47	2023.74	1998.24	1401.64	1636.17	7463.42	2010.99	1518.91
	gene1157	ispE	4-%28cytidine 5%27-diphospho%29-2-C-methyl-D-erythritol kinase	mRNA	45.18	43.97	29.82	37.14	10.82	12.08	44.58	33.48	11.45
	gene1158	uup	glycerophosphodiester phosphodiesterase	mRNA	32.82	34.05	9.96	19.95	11.12	10.17	33.44	14.96	10.65
	gene1159	gene1159	membrane protein	mRNA	12.42	11.14	7.22	14.19	6.48	7.1	11.78	10.71	6.79
	gene1160	acd	acyl-CoA dehydrogenase	mRNA	2.18	2.15	0.3	0.53	4.79	3.64	2.17	0.42	4.22
	gene1161	caiD	enoyl-CoA hydratase	mRNA	1.82	2.75	0.42	0.38	5.9	5.35	2.29	0.4	5.63
	gene1162	atoB	acetyl-CoA acetyltransferase	mRNA	2.24	1.67	0.86	0.29	4.84	3.28	1.96	0.58	4.06
	gene1163	gene1163	TetR family transcriptional regulator	mRNA	18.09	17.83	4.81	8.53	4.2	4.07	17.96	6.67	4.14
	gene1164	gene1164	baiE protein	mRNA	382.99	292.35	67.24	249.1	99.18	86.07	337.67	158.17	92.63
	gene1165	gene1165	glyoxalase	mRNA	163.77	130.47	34.69	160.59	70.92	65.97	147.12	97.64	68.45
	gene1166	pdxH	pyridoxamine 5%27-phosphate oxidase	mRNA	36.26	33.07	3.78	15.58	6.92	6.85	34.67	9.68	6.89
	gene1167	gene1167	enoyl-CoA hydratase	mRNA	21.42	26.22	13.85	13.13	14.08	13.47	23.82	13.49	13.78
	gene1168	gene1168	hypothetical protein	mRNA	23.38	20.63	41.04	22.58	57.5	53.12	22.01	31.81	55.31
	gene1169	prfC	peptide chain release factor 3	mRNA	20.65	17.09	18.06	19.79	14.36	11.97	18.87	18.93	13.17
	gene1170	gene1170	long-chain fatty acid--CoA ligase	mRNA	102.79	109.77	3.6	52.86	96.72	60.92	106.28	28.23	78.82
	gene1171	pth	aminoacyl-tRNA hydrolase	mRNA	31.31	27.16	19.64	23.29	11.78	7.93	29.24	21.47	9.86
	gene1172	rplY	50S ribosomal protein L25/general stress protein Ctc	mRNA	579.35	466.43	305.72	424.32	292.77	265.73	522.89	365.02	279.25
	gene1173	gene1173	aminotransferase class V	mRNA	17.91	19.23	3.78	6.76	18.15	15.73	18.57	5.27	16.94
	gene1174	gshA	ergothioneine biosynthesis glutamate--cysteine ligase EgtA	mRNA	91.93	99.7	47.92	58.62	63.48	52.92	95.82	53.27	58.2
	gene1175	egtB	ergothioneine biosynthesis protein EgtB	mRNA	149.15	123.94	10.95	16.8	29.69	33.11	136.55	13.88	31.4
	gene1176	egtC	glutamine amidotransferase class-II	mRNA	112.4	109.6	7.59	13.67	26.87	31.11	111	10.63	28.99
	gene1177	egtD	dimethylhistidine N-methyltransferase	mRNA	137.27	114.98	11.62	12.78	34.01	30.42	126.13	12.2	32.22
	gene1178	gene1178	MFS transporter	mRNA	8.2	8.4	2.11	5.84	3.25	3.61	8.3	3.98	3.43
	gene1179	malT	helix-turn-helix transcriptional regulator	mRNA	95.14	87.25	21.73	32.01	54.99	53.58	91.2	26.87	54.29
	gene1180	gene1180	hypothetical protein	mRNA	20.09	18.94	4.71	7.04	5.57	29.7	19.52	5.88	17.64
	gene1181	gene1181	hypothetical protein	mRNA	46.93	72.95	13.21	10.1	13.34	32.51	59.94	11.66	22.93
	gene1182	gene1182	hypothetical protein	mRNA	33.7	33.54	13.1	18.2	12.51	11.22	33.62	15.65	11.87
	gene1183	prsA	ribose-phosphate pyrophosphokinase	mRNA	213.98	174.31	115.78	198.67	166.47	158.69	194.15	157.23	162.58
	gene1184	glmU	bifunctional N-acetylglucosamine-1-phosphate uridyltransferase/glucosamine-1-phosphate acetyltransferase	mRNA	93.73	98.85	34.82	50.38	48.57	57.65	96.29	42.6	53.11
	gene1186	gene1186	TetR family transcriptional regulator	mRNA	20.06	16.09	11.26	9.24	13.01	15.79	18.08	10.25	14.4
	gene1187	gene1187	TetR family transcriptional regulator	mRNA	109.03	76.2	84.1	117.69	76.89	69.2	92.62	100.9	73.05
	gene1188	gene1188	excisionase	mRNA	72.22	60.98	27.66	41.22	32.42	29.47	66.6	34.44	30.95
	gene1189	gene1189	hypothetical protein	mRNA	43.69	40.4	16.17	20.25	11.7	8.9	42.05	18.21	10.3
	gene1190	mfd	transcription-repair coupling factor	mRNA	28.61	19.97	19.08	12.87	12.35	12.6	24.29	15.98	12.48
	gene1191	rdgB	nucleoside triphosphate hydrolase	mRNA	43.48	31.71	7.62	10.97	10.04	12.01	37.6	9.3	11.03
	gene1192	gene1192	transferase	mRNA	1.4	0.8	1.39	2.24	2.68	5.22	1.1	1.82	3.95
	gene1193	gene1193	NAD-dependent dehydratase	mRNA	1.32	2.13	4.96	3.93	10.14	10.55	1.73	4.45	10.35
	gene1194	rfbF	glucose-1-phosphate cytidylyltransferase	mRNA	2.59	2	4.89	4.76	11.24	12.98	2.3	4.83	12.11
	gene1195	gene1195	SAM-dependent methyltransferase	mRNA	1.66	3.14	5.52	4.32	9.3	8.68	2.4	4.92	8.99
	gene1196	gene1196	AraC family transcriptional regulator	mRNA	129.53	133.93	490.95	346.01	280.85	434.23	131.73	418.48	357.54
	gene1197	gene1197	hypothetical protein	mRNA	146.48	159.49	323.72	303.25	274.72	438.31	152.99	313.49	356.52
	gene1198	gene1198	hypothetical protein	mRNA	38.92	39.25	118.94	107.97	84.68	148.07	39.09	113.46	116.38
	gene1199	gene1199	hypothetical protein	mRNA	38.45	38.55	29.6	21.87	37.4	43.3	38.5	25.74	40.35
	gene1200	gene1200	bifunctional diguanylate cyclase/phosphodiesterase	mRNA	58.64	49.68	9.02	7.77	17.44	21.06	54.16	8.4	19.25
	gene1201	gene1201	exopolysaccharide biosynthesis polyprenyl glycosylphosphotransferase	mRNA	3.29	3.03	2.84	1.5	3.28	4.76	3.16	2.17	4.02
	gene1202	gene1202	glycosyltransferase	mRNA	40.78	25.93	9.07	43.15	6.45	12.91	33.36	26.11	9.68
	gene1203	eno	phosphopyruvate hydratase	mRNA	284.59	245.03	127.86	206.22	227.67	147.8	264.81	167.04	187.74
	gene1204	gene1204	cell division protein FtsB	mRNA	186.37	191.08	23.61	46.63	42.41	41.56	188.73	35.12	41.99
	gene1205	gene1205	hypothetical protein	mRNA	125.09	91.25	24.59	35.77	41.27	38.72	108.17	30.18	40
	gene1206	ppx-gppA	exopolyphosphatase	mRNA	79.39	66.99	9.14	13.67	17.71	18.01	73.19	11.41	17.86
	gene1207	cspA	cold-shock protein	mRNA	789.54	649.23	324.21	304.36	141.14	166.35	719.39	314.29	153.75
	gene1208	gene1208	lipase	mRNA	27.81	38.39	25.18	13.86	16.82	17.68	33.1	19.52	17.25
	gene1209	gene1209	GNAT family acetyltransferase	mRNA	20.76	29.54	14.75	27.57	4.3	3.94	25.15	21.16	4.12
	gene1211	gene1211	hypothetical protein	mRNA	1.15	0.77	0.47	0	11.35	11.4	0.96	0.24	11.38
	gene1212	gene1212	ABC transporter	mRNA	1.69	2.56	1.8	0.61	39.49	43.66	2.13	1.21	41.58
	gene1213	gene1213	nitrate ABC transporter permease	mRNA	0.74	2.51	2.72	0.46	51.16	49.91	1.63	1.59	50.54
	gene1214	gene1214	ABC transporter permease	mRNA	12.29	16.31	25.05	2.33	108.88	121.34	14.3	13.69	115.11
	gene1215	gene1215	hypothetical protein	mRNA	11.41	11.18	7.15	10.22	15.21	16.1	11.3	8.69	15.66
	gene1216	gene1216	hypothetical protein	mRNA	780.09	590.62	179.65	1486.35	412.88	451.05	685.36	833	431.97
	gene1217	gene1217	hypothetical protein	mRNA	733.17	549.99	112.44	619.38	113.99	119.89	641.58	365.91	116.94
	gene1218	gene1218	CsbD family protein	mRNA	3363.67	2377.64	146.64	692.82	307.52	273.92	2870.66	419.73	290.72
	gene1219	gene1219	hypothetical protein	mRNA	249.83	219.01	43.24	190.87	54.36	38.14	234.42	117.06	46.25
	gene1220	corA	CorA-like magnesium transport protein	mRNA	52.64	41.66	29.98	167.22	23.57	17.43	47.15	98.6	20.5
	gene1221	pknK	serine/threonine-protein kinase PknK	mRNA	44.85	47.76	13.27	19.64	7.65	10.46	46.31	16.46	9.06
	gene1222	gene1222	hypothetical protein	mRNA	112.58	83.93	13.7	33.18	21.64	21.32	98.26	23.44	21.48
	gene1223	rsmC	SAM-dependent methyltransferase	mRNA	18.85	15.36	4.68	8.57	5.01	5.97	17.11	6.63	5.49
	gene1224	gene1224	membrane protein	mRNA	456.32	316.94	203.95	341.35	475.27	374.14	386.63	272.65	424.71
	gene1225	gene1225	cystathionine beta-synthase	mRNA	303.45	202.22	166.95	480.21	143.64	115.29	252.84	323.58	129.47
	gene1226	metB	cystathionine gamma-synthase	mRNA	205.29	159.46	146.21	500.54	148.4	110.14	182.38	323.38	129.27
	gene1227	gene1227	hypothetical protein	mRNA	107.43	90.04	31.45	59.65	31.46	22.65	98.74	45.55	27.06
	gene1228	gene1228	lytic transglycosylase	mRNA	153.61	147.32	47.22	45.77	51.01	52.91	150.47	46.5	51.96
	gene1229	greA	transcription elongation factor GreA	mRNA	555.62	366.13	690.21	1071.49	861.16	687.48	460.88	880.85	774.32
	gene1230	gene1230	membrane protein	mRNA	43.34	46.24	39.39	25.96	24.07	25.08	44.79	32.68	24.58
	gene1231	mca	mycothiol conjugate amidase Mca	mRNA	76.12	59.99	59.59	137.05	70.45	68.24	68.06	98.32	69.35
	gene1232	gene1232	hypothetical protein	mRNA	56.44	43.29	44.83	124.62	61.28	62.86	49.87	84.73	62.07
	gene1233	gene1233	hypothetical protein	mRNA	62.68	44.1	16.38	81.88	19.96	17.16	53.39	49.13	18.56
	gene1234	gene1234	hypothetical protein	mRNA	66.71	37.55	18.18	49.61	19.61	20.96	52.13	33.9	20.29
	gene1235	gene1235	TetR family transcriptional regulator	mRNA	10.5	7.77	12.36	12.96	4.59	5.53	9.14	12.66	5.06
	gene1236	gene1236	hypothetical protein	mRNA	3.39	2.92	1.16	2.81	2.22	2.54	3.16	1.99	2.38
	gene1237	mscS	mechanosensitive ion channel protein MscS	mRNA	59.53	45.47	9.02	23.57	33.34	30.4	52.5	16.3	31.87
	gene1238	hlyIII	membrane protein	mRNA	36.81	34.76	69.9	55.6	83.16	78.02	35.79	62.75	80.59
	gene1239	gene1239	isoprenyl transferase	mRNA	23.72	25.55	7.44	11.43	8.45	8.31	24.64	9.44	8.38
	gene1240	coaA	type I pantothenate kinase	mRNA	58.52	50.61	31.49	23.09	31.91	34.07	54.57	27.29	32.99
	gene1241	gene1241	hypothetical protein	mRNA	33.89	37.84	13.87	36.84	37.75	30.14	35.87	25.36	33.95
	gene1242	glyA	serine hydroxymethyltransferase	mRNA	93.23	72.93	100.11	97.43	65.68	55.47	83.08	98.77	60.58
	gene1243	entB	2%2C3-dihydro-2%2C3-dihydroxybenzoate synthetase	mRNA	35.97	36.77	34.92	33	162.31	90.42	36.37	33.96	126.37
	gene1244	gene1244	NADPH-dependent ferric siderophore reductase	mRNA	3.11	3.68	6.86	4.42	31.54	20.78	3.4	5.64	26.16
	gene1245	gene1245	non-ribosomal peptide synthetase	mRNA	2.19	2.85	1.86	2.4	10.24	7.68	2.52	2.13	8.96
	gene1246	gene1246	non-ribosomal peptide synthetase	mRNA	1.81	1.62	1.83	1.73	7.82	5.03	1.72	1.78	6.43
	gene1247	gene1247	ABC transporter substrate-binding protein	mRNA	17.89	16.59	13.55	17.38	68.23	42.85	17.24	15.47	55.54
	gene1248	entS	MFS transporter	mRNA	3.03	2.12	4.57	5	20.8	12.71	2.58	4.79	16.76
	gene1249	phoH2	ATP-binding protein	mRNA	137.33	122.12	117.66	105.37	265.74	197.96	129.73	111.52	231.85
	gene1250	pcaC	4-carboxymuconolactone decarboxylase	mRNA	19.99	20.74	11.16	7.18	18.07	17.59	20.37	9.17	17.83
	gene1251	gene1251	epoxide hydrolase	mRNA	39.82	70.4	71.36	17.4	45.29	46.06	55.11	44.38	45.68
	gene1252	gene1252	hypothetical protein	mRNA	84.98	76.45	5.53	35.16	11.76	12.39	80.72	20.35	12.08
	gene1253	gene1253	esterase	mRNA	442.67	418.67	34.8	154.82	102.09	88.49	430.67	94.81	95.29
	gene1254	fumC	class II fumarate hydratase	mRNA	210.4	171.29	60.11	264.29	76.64	61.09	190.85	162.2	68.87
	gene1255	glpX	fructose 1%2C6-bisphosphatase	mRNA	118.64	129.81	104.29	120.49	149.87	104.52	124.23	112.39	127.2
	gene1256	gene1256	hypothetical protein	mRNA	71.15	80.15	44.43	80.02	71.8	63.31	75.65	62.23	67.56
	gene1257	xseB	exodeoxyribonuclease VII small subunit	mRNA	106.11	57.75	27.47	64.98	41	42.27	81.93	46.23	41.64
	gene1258	xseA	exodeoxyribonuclease VII large subunit	mRNA	58.14	55.05	28.62	100.76	38.98	39.82	56.6	64.69	39.4
	gene1259	gene1259	hypothetical protein	mRNA	185.81	182.04	94.21	242.02	125.7	115.18	183.93	168.12	120.44
	gene1260	ispH	4-hydroxy-3-methylbut-2-enyl diphosphate reductase	mRNA	254.29	166.62	82.73	252.76	108.24	117.9	210.46	167.75	113.07
	gene1261	gene1261	hypothetical protein	mRNA	69.35	79.51	30.98	64.94	34.28	33.79	74.43	47.96	34.04
	gene1262	rmuC	DNA recombinase	mRNA	25.34	26.26	8.81	18.59	17.93	14.44	25.8	13.7	16.19
	gene1263	sbcD	exonuclease sbcCD subunit D	mRNA	38.93	41.41	21.55	29.69	15.29	13.31	40.17	25.62	14.3
	gene1264	sbcC	ATP-dependent dsDNA exonuclease	mRNA	30.37	29.6	7.93	14.96	9.72	8.04	29.99	11.45	8.88
	gene1265	gene1265	membrane protein	mRNA	98.14	83.94	26.87	53	50.16	49.9	91.04	39.94	50.03
	gene1266	gene1266	lipoprotein	mRNA	211.21	157.86	49.19	44.78	49.54	42.38	184.54	46.99	45.96
	gene1267	ychF	GTP-binding protein YchF	mRNA	144.76	127.55	46	44.05	40.06	38.22	136.16	45.03	39.14
	gene1268	gene1268	alpha/beta hydrolase	mRNA	1.65	2.92	4.27	2.56	5.62	5.46	2.29	3.42	5.54
	gene1269	gene1269	peptide synthetase	mRNA	17.56	14.03	12.03	7.21	9.98	10.76	15.8	9.62	10.37
	gene1270	gene1270	portal protein	mRNA	0.43	0.37	1.86	0.41	0.35	0.79	0.4	1.14	0.57
	gene1271	gene1271	helix-turn-helix transcriptional regulator	mRNA	3.27	3.79	0.9	0.86	0.67	0.76	3.53	0.88	0.72
	gene1272	gene1272	TetR family transcriptional regulator	mRNA	5.67	3.76	2.5	2.15	3.55	4.12	4.72	2.33	3.84
	gene1273	gene1273	membrane protein	mRNA	3.59	2.68	1.09	1.26	0.83	1.13	3.14	1.18	0.98
	gene1274	gene1274	aminoglycoside phosphotransferase	mRNA	196	165.08	21.11	45.6	15.37	21.56	180.54	33.36	18.47
	gene1275	gene1275	membrane protein	mRNA	164.74	188.16	71.6	106.26	46.05	44	176.45	88.93	45.03
	gene1276	rluA	pseudouridine synthase	mRNA	9.52	10.23	3.37	4.37	4.05	3.98	9.88	3.87	4.02
	gene1277	gene1277	MFS transporter	mRNA	4.93	4.76	2.72	3.19	3.15	2.05	4.85	2.96	2.6
	gene1278	gene1278	hypothetical protein	mRNA	34.72	37.15	49.77	20.74	18.81	20.59	35.94	35.26	19.7
	gene1279	gene1279	DNA-binding protein	mRNA	251.47	291.22	22.56	38.85	37.93	34.48	271.35	30.71	36.21
	gene1280	map	type I methionyl aminopeptidase	mRNA	8.4	7.98	3.47	10.67	1.84	1.53	8.19	7.07	1.69
	gene1281	gene1281	hypothetical protein	mRNA	422.39	767.32	93.67	64.11	281.11	254.62	594.86	78.89	267.87
	gene1282	gene1282	formamidase	mRNA	169.65	165.06	33.64	32.86	270.13	251.14	167.36	33.25	260.64
	gene1283	gene1283	hypothetical protein	mRNA	66.42	52.62	7.9	19.72	47.64	55.23	59.52	13.81	51.44
	gene1284	gene1284	XRE family transcriptional regulator	mRNA	17.7	16.84	9.84	8.65	23.06	65.81	17.27	9.25	44.44
	gene1285	gene1285	hypothetical protein	mRNA	51.43	33.76	18.73	24.01	46.73	515.93	42.6	21.37	281.33
	gene1286	gene1286	thioredoxin reductase	mRNA	65.49	60.26	35.49	42.01	119.94	1332.46	62.88	38.75	726.2
	gene1287	xylC	benzaldehyde dehydrogenase	mRNA	8.83	6.84	10.31	10.65	582.94	524.41	7.84	10.48	553.68
	gene1288	carD	hypothetical protein	mRNA	244.69	179.71	256.69	240.81	113.19	98.93	212.2	248.75	106.06
	gene1290	gene1290	thiamine biosynthesis protein ThiJ	mRNA	84.78	47.63	29.29	297.67	59.06	37.31	66.21	163.48	48.19
	gene1291	gene1291	hypothetical protein	mRNA	280.7	227.12	80.97	606.38	451.55	282.98	253.91	343.68	367.27
	gene1292	gene1292	hypothetical protein	mRNA	327.94	346.31	57.01	374.63	87.34	78.49	337.13	215.82	82.92
	gene1293	gene1293	hypothetical protein	mRNA	63.64	52.1	8.16	54.63	18.58	20.98	57.87	31.4	19.78
	gene1294	gene1294	hypothetical protein	mRNA	76.64	84.15	56.47	81.02	67.96	91.83	80.4	68.75	79.9
	gene1295	ybcJ	hypothetical protein	mRNA	5.52	4.4	10.12	17.7	12.82	25.61	4.96	13.91	19.22
	gene1296	recC	exodeoxyribonuclease V subunit gamma	mRNA	18.48	20.58	3.72	6.09	9.02	9.82	19.53	4.91	9.42
	gene1297	recB	AAA family ATPase	mRNA	38.45	38.33	3.97	5.46	12.14	9.98	38.39	4.72	11.06
	gene1298	recD	exodeoxyribonuclease V alpha chain	mRNA	32.87	32.61	6.51	8	13.53	9.72	32.74	7.26	11.63
	gene1299	gene1299	membrane protein	mRNA	12.18	10.33	7.67	8.99	6.18	7.57	11.26	8.33	6.88
	gene1300	gene1300	hypothetical protein	mRNA	51.31	39.31	15.72	14.74	11.51	16.68	45.31	15.23	14.1
	gene1301	maa	maltose acetyltransferase	mRNA	37.99	27.66	79.14	59.52	25.05	23.35	32.83	69.33	24.2
	gene1302	msmX	sugar ABC transporter ATP-binding protein	mRNA	43.82	33.76	140.11	51.82	24.66	21.06	38.79	95.97	22.86
	gene1303	smoG	mannitol ABC transporter permease	mRNA	48.2	40.71	181.85	48.77	21.5	20.18	44.46	115.31	20.84
	gene1304	smoF	sugar ABC transporter permease	mRNA	45.72	35.32	296.08	49.15	24.82	19.44	40.52	172.62	22.13
	gene1305	smoE	sugar ABC transporter substrate-binding protein	mRNA	67.11	56.26	521.41	66.08	32.26	28.49	61.69	293.75	30.38
	gene1306	gene1306	MarR family transcriptional regulator	mRNA	42.14	43.87	371.28	16.18	11.16	10.33	43.01	193.73	10.75
	gene1307	gutB	sorbitol dehydrogenase	mRNA	28.14	25.21	121.43	19.24	9.03	5.38	26.68	70.34	7.21
	gene1308	mtlK	mannitol dehydrogenase	mRNA	57.07	46.79	210.28	52.91	19.32	14.86	51.93	131.6	17.09
	gene1309	scrK	ribokinase	mRNA	40.17	33.47	110.01	41.87	14	9.34	36.82	75.94	11.67
	gene1310	xylB	xylulokinase	mRNA	41.19	29.83	32.83	24.34	7	4.95	35.51	28.59	5.98
	gene1311	gene1311	low-complexity protein	mRNA	14.6	11.59	1.87	7.64	2.68	5.44	13.1	4.76	4.06
	gene1312	gene1312	hypothetical protein	mRNA	96.46	96.02	17.04	68.42	57.73	109.04	96.24	42.73	83.39
	gene1313	gene1313	polynucleotide kinase	mRNA	8.16	10.08	17.76	34	16.04	16.52	9.12	25.88	16.28
	gene1314	gene1314	FAD-binding monooxygenase	mRNA	1.3	0.73	0.74	0.71	0.57	0.99	1.02	0.73	0.78
	gene1315	gene1315	Holliday junction DNA helicase	mRNA	2.44	2.51	2.5	1.96	0.51	0.9	2.48	2.23	0.71
	gene1316	gene1316	hypothetical protein	mRNA	29.28	24.18	0.72	0	0	2.97	26.73	0.36	1.49
	gene1317	gene1317	hypothetical protein	mRNA	17.34	21.87	30.68	12.83	30.77	23.41	19.61	21.76	27.09
	gene1318	ydjE	MFS transporter	mRNA	8.89	10.03	4.91	10.18	9.79	8.36	9.46	7.55	9.08
	gene1319	gene1319	acyl-CoA synthetase	mRNA	29.75	27.55	15.05	16.57	27.01	23.43	28.65	15.81	25.22
	gene1320	gene1320	hypothetical protein	mRNA	14.76	27.5	122.56	39.3	20.67	20.96	21.13	80.93	20.82
	gene1321	clpP	ATP-dependent Clp protease proteolytic subunit	mRNA	7.15	5.75	18.26	8.56	2.52	3.05	6.45	13.41	2.79
	gene1322	clpP	Clp protease ClpP	mRNA	5.56	5.25	8.31	3.3	2.22	2.64	5.41	5.81	2.43
	gene1323	gene1323	transcriptional regulator	mRNA	36.92	39.48	7.47	7.5	6.75	6.06	38.2	7.49	6.41
	gene1324	gene1324	hypothetical protein	mRNA	0	1.17	0.79	0	0	0	0.59	0.4	0
	gene1325	gene1325	aldolase	mRNA	1.72	2.12	0.56	3.38	0.33	0.39	1.92	1.97	0.36
	gene1326	allB	allantoinase	mRNA	2.59	3.16	0.25	4.62	1.47	1.7	2.88	2.44	1.59
	gene1327	alc	allantoicase	mRNA	4.72	3.91	0.15	3.58	1.41	1.37	4.32	1.87	1.39
	gene1328	gene1328	uracil permease	mRNA	1.4	1.14	0.49	1.84	0.92	0.77	1.27	1.17	0.85
	gene1329	gene1329	2OG-Fe%28II%29 oxygenase	mRNA	2.2	1.91	0.69	1.87	1.11	1.24	2.06	1.28	1.18
	gene1330	gene1330	esterase	mRNA	0.57	1.18	0.31	0.75	0.14	0.55	0.88	0.53	0.35
	gene1331	gene1331	hypothetical protein	mRNA	0.64	0.66	0.38	0.9	0.66	0.41	0.65	0.64	0.54
	gene1332	gene1332	inner-membrane translocator	mRNA	0.46	0.11	0.07	0.36	0	0.1	0.29	0.22	0.05
	gene1333	gene1333	ABC transporter permease	mRNA	0.4	0.24	0.03	0.58	0.09	0.09	0.32	0.31	0.09
	gene1334	gene1334	sugar-transporting ATPase	mRNA	0.29	0.36	0.28	0.62	0.09	0.17	0.33	0.45	0.13
	gene1335	gene1335	hypothetical protein	mRNA	1.42	2.6	4.02	0.78	2.39	2.47	2.01	2.4	2.43
	gene1336	gene1336	hypothetical protein	mRNA	2.94	1.77	2.56	3.32	3.26	3.26	2.36	2.94	3.26
	gene1337	feaB	aldehyde dehydrogenase	mRNA	0.1	0.29	0.04	0.04	0.15	0.09	0.2	0.04	0.12
	gene1338	gene1338	hypothetical protein	mRNA	4.5	5.78	0.82	0.73	0.95	0.49	5.14	0.78	0.72
	gene1339	gene1339	glucose-methanol-choline oxidoreductase	mRNA	0.03	0.28	0.06	0.17	0.06	0	0.16	0.12	0.03
	gene1340	gene1340	thiamine pyrophosphate-binding protein	mRNA	0.2	0.3	0.32	0.42	0	0.43	0.25	0.37	0.22
	gene1341	comD	sulfopyruvate decarboxylase	mRNA	0	0	0.35	0.42	0	0	0	0.39	0
	gene1342	gst	hypothetical protein	mRNA	0.44	0.55	0.83	0.45	0	0.09	0.5	0.64	0.05
	gene1343	gene1343	3-chlorobenzoate-3%2C4-dioxygenase oxygenase	mRNA	0.4	0.29	1.25	0.1	0	0.58	0.35	0.68	0.29
	gene1344	gene1344	hypothetical protein	mRNA	4.5	2.58	3.67	0.47	0	0.77	3.54	2.07	0.39
	gene1345	gene1345	aldehyde oxidase	mRNA	0.67	0.76	0.14	0.13	0.22	0.19	0.72	0.14	0.21
	gene1346	gene1346	FAD-binding molybdopterin dehydrogenase	mRNA	0.34	0.2	0	0	0.24	0.12	0.27	0	0.18
	gene1347	gene1347	8-oxoguanine deaminase	mRNA	0.97	0.99	0.35	0.08	0.37	0.23	0.98	0.22	0.3
	gene1348	gene1348	PucR family transcriptional regulator	mRNA	1.43	1.64	1.73	4.26	0.69	1.22	1.54	3	0.96
	gene1349	uaZ	urate oxidase	mRNA	4.92	3.06	1.04	1.87	3.63	2.5	3.99	1.46	3.07
	gene1350	uraH	5-hydroxyisourate hydrolase	mRNA	3.78	1.37	2.27	2.86	3.19	1.88	2.58	2.57	2.54
	gene1351	hpxQ	OHCU decarboxylase	mRNA	1.81	2.25	1.45	1.94	1.42	0.8	2.03	1.7	1.11
	gene1352	gene1352	hypothetical protein	mRNA	178.29	235.31	20.29	116.14	73.61	56.19	206.8	68.22	64.9
	gene1353	fumA	fumarate hydratase	mRNA	33.95	26.34	10.21	9.37	50.31	48.11	30.15	9.79	49.21
	gene1354	gene1354	abortive infection protein	mRNA	24.43	25.87	60.79	73.75	40.66	48.49	25.15	67.27	44.58
	gene1355	gene1355	2%27-5%27 RNA ligase	mRNA	6.07	5.16	8.94	11.36	3.7	6.94	5.62	10.15	5.32
	gene1356	gene1356	maltose regulon activator MalT	mRNA	89.18	72.47	51.82	39.98	30.69	42.98	80.83	45.9	36.84
	gene1357	gene1357	XRE family transcriptional regulator	mRNA	26.07	24.16	7.36	17.61	8.75	9.32	25.12	12.49	9.04
	gene1358	gene1358	hypothetical protein	mRNA	25.37	24.62	20.34	48.18	11.26	15.73	25	34.26	13.5
	gene1359	mug	DNA glycosylase	mRNA	37.84	39.1	14.25	38.64	23.86	20.91	38.47	26.45	22.39
	gene1360	gene1360	carotenoid oxygenase	mRNA	31.73	33.93	43.77	28.19	33.86	28.04	32.83	35.98	30.95
	gene1361	gene1361	hypothetical protein	mRNA	38.53	69.22	2.15	4.12	7.37	9.77	53.88	3.14	8.57
	gene1362	mrr	restriction endonuclease	mRNA	141.91	111.95	46.43	77.6	65.49	69.75	126.93	62.02	67.62
	gene1363	gene1363	hypothetical protein	mRNA	254.83	218.15	37.72	61.28	127.45	85.98	236.49	49.5	106.72
	gene1364	gene1364	MFS transporter	mRNA	12.54	10.65	5.26	15.75	5.82	6.73	11.6	10.51	6.28
	gene1365	gene1365	hypothetical protein	mRNA	36.3	32.94	14.41	25.95	12.75	11.59	34.62	20.18	12.17
	gene1366	gene1366	hypothetical protein	mRNA	517.07	521.35	88.04	129.92	322.58	255.29	519.21	108.98	288.94
	gene1367	pimE	alpha-%281-2%29-phosphatidylinositol mannosyltransferase	mRNA	8.88	9.9	5.21	5.26	5.65	8.17	9.39	5.24	6.91
	gene1368	mutT	DNA mismatch repair protein MutT	mRNA	4.06	2.01	2.68	5.03	4.65	4.69	3.04	3.86	4.67
	gene1369	gene1369	hypothetical protein	mRNA	18.89	17.28	49.56	13.28	129.85	98.26	18.09	31.42	114.06
	gene1370	gene1370	hypothetical protein	mRNA	6.11	5.08	7.21	5.14	4.18	0.84	5.6	6.18	2.51
	gene1371	typA	GTP-binding protein	mRNA	130.1	102.17	109.23	104.94	50.05	46.52	116.14	107.09	48.29
	gene1372	gene1372	monoacyl phosphatidylinositol tetramannoside-binding protein	mRNA	29.57	23.69	11.78	15.66	9.68	10.28	26.63	13.72	9.98
	gene1373	mshB	1D-myo-inositol 2-acetamido-2-deoxy-alpha-D-glucopyranoside deacetylase	mRNA	34.17	32.98	19.95	12.11	28.65	34.98	33.58	16.03	31.82
	gene1374	gene1374	hypothetical protein	mRNA	265.15	317.36	263.8	189.47	255.22	249.43	291.26	226.64	252.33
	gene1375	gene1375	hypothetical protein	mRNA	37.55	37.89	14.88	29.98	20.63	20.99	37.72	22.43	20.81
	gene1376	gene1376	uracil-DNA glycosylase	mRNA	15.9	11.41	3.54	9.36	7.01	6.8	13.66	6.45	6.91
	gene1377	gene1377	hypothetical protein	mRNA	18.4	17.05	4.84	6.18	10.31	8.39	17.73	5.51	9.35
	gene1378	gene1378	hypothetical protein	mRNA	34.91	23.6	10.88	17.77	15.07	15.33	29.26	14.33	15.2
	gene1379	gene1379	hypothetical protein	mRNA	3328.03	2909.92	957.09	1473.52	1906.37	1318.52	3118.98	1215.31	1612.45
	gene1380	fbiC	7%2C8-didemethyl-8-hydroxy-5-deazariboflavin synthase	mRNA	94.97	67.51	30.14	57.19	68.91	63.39	81.24	43.67	66.15
	gene1381	gene1381	ferredoxin	mRNA	137.2	96.24	78.01	99.74	114.57	115.18	116.72	88.88	114.88
	gene1382	gene1382	succinyldiaminopimelate transaminase	mRNA	89.13	74.39	38.09	54.2	47.14	52.2	81.76	46.15	49.67
	gene1383	gene1383	rhomboid family intramembrane serine protease	mRNA	21.31	19.87	6.64	9.54	9.12	11.28	20.59	8.09	10.2
	gene1384	fadD36	acyl-CoA synthetase	mRNA	50.22	41.45	13.28	27.99	18.43	16.52	45.84	20.64	17.48
	gene1385	gene1385	transcriptional regulator	mRNA	57.6	54.31	92.72	30.84	81.32	64.6	55.96	61.78	72.96
	gene1386	gene1386	hypothetical protein	mRNA	68.19	55.78	22.75	21.62	29.82	31.55	61.99	22.19	30.69
	gene1387	aroP	amino acid transporter	mRNA	78.68	71.03	10.17	13.89	22.57	19.53	74.86	12.03	21.05
	gene1388	dapD	2%2C3%2C4%2C5-tetrahydropyridine-2%2C6-dicarboxylate N-succinyltransferase	mRNA	224.95	243.47	51.74	54.19	102.5	68.41	234.21	52.97	85.46
	gene1389	dapE	succinyl-diaminopimelate desuccinylase	mRNA	46.16	51.95	15.55	44.29	29.65	27.59	49.06	29.92	28.62
	gene1390	gene1390	Rossman fold protein%2C TIGR00730 family	mRNA	35.55	29.08	5.89	18.54	14.24	15.64	32.32	12.22	14.94
	gene1391	gene1391	Rossman fold protein%2C TIGR00730 family	mRNA	46.95	34.53	9.04	28.39	14.59	19.06	40.74	18.72	16.83
	gene1392	gene1392	long-chain-acyl-CoA synthetase	mRNA	39.37	29.09	17.95	72.1	23.86	23.66	34.23	45.03	23.76
	gene1393	folP	dihydropteroate synthase	mRNA	63.49	55.97	16.43	62.46	28.22	30.23	59.73	39.45	29.23
	gene1394	gpgS	glucosyl-3-phosphoglycerate synthase	mRNA	19.18	17.61	12.41	72.91	23.14	21.22	18.4	42.66	22.18
	gene1395	gene1395	DivIVA domain-containing protein	mRNA	135.55	132.91	30.69	104.13	38.36	34.49	134.23	67.41	36.43
	gene1396	tag	3-methyladenine DNA glycosylase	mRNA	46.55	36.38	19.34	39.75	17.9	19.44	41.47	29.55	18.67
	gene1397	gene1397	DUF3117 domain-containing protein	mRNA	302.09	188.23	315.16	474.12	553.04	594.65	245.16	394.64	573.85
	gene1398	rlmA1	methyltransferase type 11	mRNA	33.93	33.53	12.83	21.02	17.2	11.97	33.73	16.93	14.59
	gene1399	glgM	glycosyl transferase family 1	mRNA	87.93	83.49	17.05	50	33.3	29.5	85.71	33.53	31.4
	gene1400	glgC	glucose-1-phosphate adenylyltransferase	mRNA	225.81	190.61	53.07	137.53	78.75	63.79	208.21	95.3	71.27
	gene1401	gene1401	methyltransferase	mRNA	110.34	104.64	46.61	115.45	72.14	54.4	107.49	81.03	63.27
	gene1402	rpoE	RNA polymerase sigma factor SigE	mRNA	266.76	200.74	864.23	547.43	178.66	246.3	233.75	705.83	212.48
	gene1403	gene1403	RNA polymerase subunit sigma-70	mRNA	541.43	380.3	511.6	555.93	211.5	250.05	460.87	533.77	230.78
	gene1404	gene1404	serine protease	mRNA	152.56	114.52	51.6	73.96	33.8	47.21	133.54	62.78	40.51
	gene1405	tatB	preprotein translocase subunit TatB	mRNA	457.88	506.67	425.76	378.66	244.7	194.04	482.28	402.21	219.37
	gene1406	mrp	Mrp family protein	mRNA	114.79	108.66	77.56	113.05	73.96	73.64	111.73	95.31	73.8
	gene1407	gene1407	murein transglycosylase	mRNA	23.3	22.49	279.7	4.72	6.84	9.03	22.9	142.21	7.94
	gene1408	gene1408	hypothetical protein	mRNA	32.04	39.41	32.24	14.61	7.04	16.92	35.73	23.43	11.98
	gene1409	gene1409	hypothetical protein	mRNA	56.4	62.76	41.68	39.17	31.23	21.23	59.58	40.43	26.23
	gene1410	gene1410	membrane protein	mRNA	50.74	39.67	17.15	36.68	24.41	23.24	45.21	26.92	23.83
	gene1411	gene1411	magnesium transporter	mRNA	39.37	35.33	17.42	24.57	19.68	20.64	37.35	21	20.16
	gene1412	citE	CoA ester lyase	mRNA	70.47	68.26	54.53	46	68.97	62.9	69.37	50.27	65.94
	gene1413	gene1413	membrane protein	mRNA	77.12	80.68	41.13	50.17	93.05	72.73	78.9	45.65	82.89
	gene1414	gene1414	hypothetical protein	mRNA	40.09	29.34	7.46	13.91	17.31	20.03	34.72	10.69	18.67
	gene1415	gene1415	protein phosphatase	mRNA	6.9	6.17	3.75	3.52	6.48	6.09	6.54	3.64	6.29
	gene1416	gene1416	GNAT family acetyltraansferase	mRNA	149.43	118.52	27.12	115.13	103.29	79.02	133.98	71.13	91.16
	gene1417	gene1417	ABC transporter substrate-binding protein	mRNA	280.72	189.96	63.77	109.84	138.17	118.57	235.34	86.81	128.37
	gene1418	gene1418	ABC transporter permease	mRNA	224.12	158.48	24.02	52.4	86.91	67.54	191.3	38.21	77.23
	gene1419	gene1419	sugar ABC transporter permease	mRNA	517.41	375.44	44.71	93.61	166.61	144.94	446.43	69.16	155.78
	gene1420	msmX	ABC transporter ATP-binding protein	mRNA	584.39	412.71	53.07	114.16	201.37	154.46	498.55	83.62	177.92
	gene1421	gene1421	chromosome partitioning protein ParB	mRNA	82.41	73.89	7.28	16.47	9.23	10.92	78.15	11.88	10.08
	gene1422	gene1422	hypothetical protein	mRNA	50.07	53.29	25.05	33.58	26.01	19.21	51.68	29.32	22.61
	gene1423	gene1423	hypothetical protein	mRNA	21.55	17.03	6.03	10.31	3.69	4.15	19.29	8.17	3.92
	gene1424	gene1424	hypothetical protein	mRNA	17.91	17.43	2.49	5.05	6.45	6.94	17.67	3.77	6.7
	gene1425	corA	magnesium transporter	mRNA	40.12	32.2	14.23	18.57	11.37	11.9	36.16	16.4	11.64
	gene1426	gene1426	hypothetical protein	mRNA	8.44	0	0	0	0	2.95	4.22	0	1.48
	gene1427	gene1427	phosphatase	mRNA	30.23	29.76	19.35	41.98	15.04	16.89	30	30.67	15.97
	gene1428	gene1428	hypothetical protein	mRNA	8.95	8.21	9	21.4	4.98	7.06	8.58	15.2	6.02
	gene1429	sfcA	malate dehydrogenase	mRNA	116.77	101.22	90.62	282.5	467.77	536.87	109	186.56	502.32
	gene1430	opuC	hypothetical protein	mRNA	11.5	8.83	4.47	6.48	12.25	16.89	10.17	5.48	14.57
	gene1431	gene1431	esterase	mRNA	41.79	41.84	47.33	36.29	52.39	34.54	41.82	41.81	43.47
	gene1432	gene1432	acetoin dehydrogenase	mRNA	8.84	11.28	31.78	15.65	17.34	14.96	10.06	23.72	16.15
	gene1433	gene1433	4-hydroxyacetophenone monooxygenase	mRNA	40.51	39.29	90.27	43.96	29.99	25.03	39.9	67.12	27.51
	gene1434	gene1434	TetR family transcriptional regulator	mRNA	2.01	4.35	2.73	2.52	2.44	2.59	3.18	2.63	2.52
	gene1435	poxB	thiamine pyrophosphate-binding protein	mRNA	20.12	11.62	13.38	97.85	15.8	10.13	15.87	55.62	12.97
	gene1436	gene1436	hypothetical protein	mRNA	0	0	0	0	0	0	0	0	0
	gene1437	kgd	alpha-ketoglutarate decarboxylase	mRNA	740.99	487.34	335.99	365.77	539.16	510.87	614.17	350.88	525.02
	gene1438	gene1438	ABC transporter	mRNA	35.57	32.88	6.85	22.48	16.27	19.01	34.23	14.67	17.64
	gene1439	gene1439	ABC transporter transmembrane protein	mRNA	10.31	14.48	3.76	5.59	12.83	13.43	12.4	4.68	13.13
	gene1440	gene1440	ABC transporter ATP-binding protein	mRNA	27.97	25.45	6.67	9.03	13.97	13.19	26.71	7.85	13.58
	gene1441	gene1441	alpha/beta hydrolase	mRNA	10.52	8.23	4.74	9.97	6.54	9.69	9.38	7.36	8.12
	gene1442	gene1442	membrane protein	mRNA	36.14	28.54	30.74	33.9	20.85	24.49	32.34	32.32	22.67
	gene1443	gene1443	hypothetical protein	mRNA	8.51	5.05	3.65	11.09	0	1.78	6.78	7.37	0.89
	gene1444	gene1444	transcriptional regulator	mRNA	11.19	10.85	16.56	17.61	17	18.73	11.02	17.09	17.87
	gene1445	gene1445	glyoxalase	mRNA	14.14	18.91	395.42	18.48	6.88	7.82	16.53	206.95	7.35
	gene1446	gene1446	glutathione-dependent reductase	mRNA	34.37	24.6	29	146.69	34.46	23.84	29.49	87.85	29.15
	gene1447	gene1447	GNAT family acetyltransferase	mRNA	24.14	32.84	10.35	16.3	14.95	14.42	28.49	13.33	14.69
	gene1448	gene1448	MFS transporter	mRNA	9.79	9.58	9.62	15.17	12.79	10.03	9.69	12.4	11.41
	gene1449	gene1449	CoA synthetase	mRNA	77.71	97.75	54.07	43.6	42.89	35.35	87.73	48.84	39.12
	gene1450	paaF	enoyl-CoA hydratase	mRNA	104.52	92.62	48.15	47.06	85.2	57.92	98.57	47.61	71.56
	gene1451	add	adenosine deaminase	mRNA	63.43	52.36	19.95	26.01	38.39	30.65	57.9	22.98	34.52
	gene1452	gene1452	FAD-linked oxidoreductase	mRNA	3.96	3.52	4.67	2.44	5.68	3.84	3.74	3.56	4.76
	gene1453	gene1453	TetR family transcriptional regulator	mRNA	63.77	62.26	24.37	18.75	21.2	22.16	63.02	21.56	21.68
	gene1454	gene1454	alanine racemase	mRNA	13.5	14.17	6.56	8.01	11.05	10.97	13.84	7.29	11.01
	gene1455	gene1455	hydrolase	mRNA	10.79	11.69	2.9	4.49	3.54	5.11	11.24	3.7	4.33
	gene1456	fadD	long-chain fatty acid--CoA ligase	mRNA	269.01	231.75	301.98	198.87	355.74	235.52	250.38	250.43	295.63
	gene1457	gene1457	phosphoribosyltransferase	mRNA	18.98	30.19	5.21	6.54	5.27	6.66	24.59	5.88	5.97
	gene1458	trpB	TrpB-like pyridoxal-phosphate dependent enzyme	mRNA	39.73	37.37	6.5	6.11	28.18	20.18	38.55	6.31	24.18
	gene1459	gene1459	hypothetical protein	mRNA	1.53	1.8	0.6	2.06	0	0	1.67	1.33	0
	gene1460	deaD	cold-shock protein	mRNA	380.9	292.2	111.51	190.64	84.58	90.09	336.55	151.08	87.34
	gene1461	gene1461	ABC transporter	mRNA	59.76	43.66	13.49	43.75	35.9	27.81	51.71	28.62	31.86
	gene1462	gene1462	hypothetical protein	mRNA	106.09	116.95	19.18	80.83	184.91	106.15	111.52	50.01	145.53
	gene1463	gene1463	multidrug ABC transporter ATP-binding protein	mRNA	21.73	27.41	63	5.93	24.82	16.64	24.57	34.47	20.73
	gene1464	gene1464	antibiotic ABC transporter permease	mRNA	7.12	7.73	23.59	4.62	17.69	11.64	7.43	14.11	14.67
	gene1465	gene1465	TetR family transcriptional regulator	mRNA	5.76	2.69	7.31	3.84	9.95	9.47	4.23	5.58	9.71
	gene1466	nfo	deoxyribonuclease IV	mRNA	37.63	40.55	13.6	10.41	15.03	17.54	39.09	12.01	16.29
	gene1467	gene1467	3-oxoacyl-ACP reductase	mRNA	3.9	4.02	0.93	1.89	2.87	2.69	3.96	1.41	2.78
	gene1468	gene1468	peptide ABC transporter ATP-binding protein	mRNA	55.43	59.18	49.1	122.44	54.5	45.67	57.31	85.77	50.09
	gene1469	gene1469	hypothetical protein	mRNA	32.08	25.47	20.71	54.72	30.01	29.15	28.78	37.72	29.58
	gene1470	gene1470	hypothetical protein	mRNA	1.43	1.78	0.56	1.03	1.29	1.72	1.61	0.8	1.51
	gene1471	gene1471	hypothetical protein	mRNA	0.62	1.12	0.15	0.25	1.17	1.64	0.87	0.2	1.41
	gene1472	gene1472	hypothetical protein	mRNA	115.13	117.78	40.69	27.49	44.38	43.51	116.46	34.09	43.95
	gene1473	glxK	glycerate kinase	mRNA	10.87	12.03	7.86	10.21	20.07	18.38	11.45	9.04	19.23
	gene1474	hmgL	hydroxymethylglutaryl-CoA lyase	mRNA	23.56	28.74	34.85	19.75	28.54	30.58	26.15	27.3	29.56
	gene1475	gene1475	hypothetical protein	mRNA	23.91	34.98	21.1	7.42	29.02	18.15	29.45	14.26	23.59
	gene1476	gene1476	hypothetical protein	mRNA	87.33	85.53	34.95	44.26	48.31	43.24	86.43	39.61	45.78
	gene1477	gene1477	hypothetical protein	mRNA	26.4	25.01	6.21	16.47	18.23	16.06	25.71	11.34	17.15
	gene1478	gene1478	PadR family transcriptional regulator	mRNA	30.81	32.08	9.98	19.87	7.69	9.03	31.45	14.93	8.36
	gene1479	gene1479	DUF4153 domain-containing protein	mRNA	7.04	6.45	7.03	9.3	6.55	5.54	6.75	8.17	6.05
	gene1480	gene1480	LysR family transcriptional regulator	mRNA	8.38	10.61	5.08	7.89	5.39	4.67	9.5	6.49	5.03
	gene1481	gene1481	MFS transporter	mRNA	1.45	0.84	2.51	1.7	2.41	2.41	1.15	2.11	2.41
	gene1482	mhpA	aromatic ring hydroxylase	mRNA	2.02	2.09	1.59	1.53	2.55	2.44	2.06	1.56	2.5
	gene1483	gene1483	NAD-dependent dehydratase	mRNA	130.11	98.77	72.94	394.75	178.36	106.51	114.44	233.85	142.44
	gene1484	gene1484	hydroxyglutarate oxidase	mRNA	72.81	73.46	43.56	40.43	41.42	46.6	73.14	42	44.01
	gene1485	gene1485	hypothetical protein	mRNA	1.63	1.5	2.83	0.85	3.5	2.45	1.57	1.84	2.98
	gene1486	gene1486	hypothetical protein	mRNA	3.26	3.95	3.77	1.69	6.13	7.3	3.61	2.73	6.72
	gene1487	gene1487	glycosyl transferase	mRNA	1.84	1.7	11.58	2.66	1.9	1.89	1.77	7.12	1.9
	gene1488	gene1488	LuxR family transcriptional regulator	mRNA	9.24	11.19	22.06	11.04	4.17	3.26	10.22	16.55	3.72
	gene1489	gene1489	3-hydroxybenzoate 6-hydroxylase	mRNA	3.12	2.46	3.07	2.57	3.45	2.45	2.79	2.82	2.95
	gene1490	benK	MFS transporter	mRNA	1.33	1.65	4.42	1.7	2.32	1.6	1.49	3.06	1.96
	gene1491	gene1491	IclR family transcriptional regulator	mRNA	8.96	10.18	15.45	4.27	10.99	6.11	9.57	9.86	8.55
	gene1492	gene1492	cupin	mRNA	24.09	20.95	11.2	11.03	17.79	10.74	22.52	11.12	14.27
	gene1493	gene1493	2-hydroxyhepta-2%2C4-diene-1%2C7-dioate isomerase	mRNA	24.95	22.9	9.68	19.26	21.25	14.74	23.93	14.47	18
	gene1494	gene1494	maleylpyruvate isomerase	mRNA	5.18	4.79	1.76	6.11	4.18	4.33	4.99	3.94	4.26
	gene1495	gene1495	calcium-binding protein	mRNA	19.52	20.99	40.16	50.42	124.79	148.95	20.26	45.29	136.87
	gene1496	gene1496	3-oxoacyl-ACP synthase	mRNA	136.77	128.85	224.17	207.31	1847.17	2280.64	132.81	215.74	2063.91
	gene1497	fabG	3-oxoacyl-ACP synthase	mRNA	445.05	464.3	619.25	250.83	2277.99	3160.77	454.68	435.04	2719.38
	gene1498	gene1498	hydrolase	mRNA	30.95	32.07	19.64	40.77	35.87	29	31.51	30.21	32.44
	gene1499	gene1499	hypothetical protein	mRNA	3.61	1.1	0.59	2.65	1.23	2.96	2.36	1.62	2.1
	gene1500	gene1500	hypothetical protein	mRNA	66	37.15	14.23	35.36	13.59	17.42	51.58	24.8	15.51
	gene1501	gene1501	fused acetyl/propionyl-CoA carboxylase subuit alpha/methylmalonyl-CoA decarboxylase subunit alpha	mRNA	171.11	186.22	179.77	77.85	344.9	403.89	178.67	128.81	374.4
	gene1502	gene1502	hypothetical protein	mRNA	11.03	9.74	11.7	4.73	10.46	26.26	10.39	8.22	18.36
	gene1503	gene1503	hypothetical protein	mRNA	0	0	0	0	0	0	0	0	0
	gene1504	gene1504	hypothetical protein	mRNA	20.82	21.6	11.24	23.34	26.49	28.11	21.21	17.29	27.3
	gene1505	gene1505	hypothetical protein	mRNA	24.73	25.15	10.67	14.32	21.11	43.37	24.94	12.5	32.24
	gene1506	parA	chromosome partitioning protein	mRNA	13.03	10.37	7.53	3.37	13.01	18.56	11.7	5.45	15.79
	gene1507	gene1507	hypothetical protein	mRNA	3.27	5.15	2.54	1.37	14.74	14.45	4.21	1.96	14.6
	gene1508	gene1508	hypothetical protein	mRNA	101.82	96.35	83.83	70.48	141.78	138.59	99.09	77.16	140.19
	gene1509	gene1509	hypothetical protein	mRNA	10.32	11.14	2.36	2.5	9.43	6.48	10.73	2.43	7.96
	gene1510	gene1510	alpha/beta hydrolase	mRNA	4.07	4.77	1.94	1.51	3.77	1.88	4.42	1.73	2.83
	gene1511	gene1511	monooxygenase	mRNA	6.92	7.28	3.62	3.25	2.14	1.94	7.1	3.44	2.04
	gene1512	coxA	cytochrome ubiquinol oxidase subunit I	mRNA	608.4	554.46	406.38	625.46	488.9	358.3	581.43	515.92	423.6
	gene1513	gene1513	FAD-containing monooxygenase EthA	mRNA	324.17	302.26	147.76	234.59	238.94	201.73	313.22	191.18	220.34
	gene1514	gene1514	urea carboxylase	mRNA	9.36	10.59	10.72	28.89	1.68	1.68	9.98	19.81	1.68
	gene1515	gene1515	urea carboxylase	mRNA	8.93	9.88	3.64	35.19	3.75	3.15	9.41	19.42	3.45
	gene1516	gene1516	urea amidolyase	mRNA	9.97	8.85	0.88	19.04	2.65	2.4	9.41	9.96	2.53
	gene1517	gene1517	hypothetical protein	mRNA	7.2	7.49	0.34	10.96	1.28	1.7	7.35	5.65	1.49
	gene1518	gene1518	2OG-Fe%28II%29 oxygenase	mRNA	7.85	7.37	0.8	10.44	1.74	1.64	7.61	5.62	1.69
	gene1519	gene1519	sodium:solute symporter	mRNA	2.78	2.23	0.27	2.85	0.86	0.36	2.51	1.56	0.61
	gene1520	gene1520	hypothetical protein	mRNA	2.79	1.93	0.23	0.62	1.58	1.43	2.36	0.43	1.51
	gene1521	gene1521	antibiotic biosynthesis monooxygenase	mRNA	19.89	13.96	3.97	5.01	21.43	19.62	16.93	4.49	20.53
	gene1522	gene1522	ABC transporter	mRNA	1.62	1.24	0.77	0.99	0.81	0.56	1.43	0.88	0.69
	gene1523	gene1523	ABC transporter	mRNA	2.16	2.18	0.73	1.11	0.56	0.93	2.17	0.92	0.75
	gene1524	gene1524	MFS transporter	mRNA	0.78	1	0.7	0.98	0.73	0.71	0.89	0.84	0.72
	gene1525	gene1525	hypothetical protein	mRNA	2.24	1.81	4.54	0.74	1.26	2.06	2.03	2.64	1.66
	gene1526	gene1526	TetR family transcriptional regulator	mRNA	11.78	10.41	12.59	10.51	8.47	5.44	11.1	11.55	6.96
	gene1527	gene1527	lipase	mRNA	2.77	1.92	0.52	0.39	1.13	1.06	2.35	0.46	1.1
	gene1528	gene1528	MarR family transcriptional regulator	mRNA	33.42	41.08	5.8	6.04	7.37	6.86	37.25	5.92	7.12
	gene1529	gene1529	carboxylesterase	mRNA	21.11	29.92	10.89	3.49	13.95	10.83	25.52	7.19	12.39
	gene1530	cpdA	phosphodiesterase	mRNA	28.38	24.15	36.62	11.11	31.7	48.21	26.27	23.87	39.96
	gene1531	gene1531	sugar phosphotransferase	mRNA	6.04	7.83	10.61	9.86	20.13	20.54	6.94	10.24	20.34
	gene1532	fabG	3-oxoacyl-ACP reductase	mRNA	10.14	12.01	40.36	3.15	76.73	100.07	11.08	21.76	88.4
	gene1533	gene1533	monooxygenase	mRNA	5.33	4.16	15.71	2.83	130.91	141	4.75	9.27	135.96
	gene1534	gene1534	D-Ala-D-Ala carboxypeptidase	mRNA	67.09	56.96	173.05	59.34	76.81	58.73	62.03	116.2	67.77
	gene1535	gene1535	hypothetical protein	mRNA	15.92	23.61	11.64	2.11	7.47	5.08	19.77	6.88	6.28
	gene1536	gene1536	hypothetical protein	mRNA	0	0	0	0	0	0	0	0	0
	gene1537	adh2	alcohol dehydrogenase	mRNA	226.35	200.63	869.59	342.06	289.81	221.13	213.49	605.83	255.47
	gene1538	bglX	glycosyl hydrolase	mRNA	6.9	7.39	4.68	2.18	14.17	13.48	7.15	3.43	13.83
	gene1539	dnaQ	3%27-5%27 exonuclease	mRNA	10.61	11.14	5.27	6.44	9.68	9.24	10.88	5.86	9.46
	gene1540	gene1540	hypothetical protein	mRNA	60.47	48.75	12.51	18.19	20.3	22.34	54.61	15.35	21.32
	gene1541	gene1541	integrase	mRNA	7.19	5.36	5.3	3.11	3.43	1.97	6.28	4.21	2.7
	gene1542	gene1542	hypothetical protein	mRNA	3.59	5.27	1.83	0	2.99	2.49	4.43	0.92	2.74
	gene1543	gene1543	hypothetical protein	mRNA	2.11	2.09	1.32	0.45	0.67	0.46	2.1	0.89	0.57
	gene1544	gene1544	hypothetical protein	mRNA	1.71	3.01	16.1	2.54	7.36	6.07	2.36	9.32	6.72
	gene1545	gene1545	hypothetical protein	mRNA	4.42	2.84	9.68	6.02	10.64	9.11	3.63	7.85	9.88
	gene1546	gene1546	alpha/beta hydrolase	mRNA	5.42	7.46	8	7.68	5.33	5.79	6.44	7.84	5.56
	gene1547	gene1547	acyl-CoA dehydrogenase	mRNA	7.75	7.94	4.76	5.25	6.08	4.93	7.85	5.01	5.51
	gene1548	gene1548	hypothetical protein	mRNA	11.53	10.3	8.38	9.42	5.11	4.53	10.92	8.9	4.82
	gene1549	gene1549	hypothetical protein	mRNA	7.75	9.9	4.36	5.45	3.32	2.45	8.83	4.91	2.89
	gene1550	gene1550	hypothetical protein	mRNA	2.64	3.76	2.41	3.69	2.95	1.43	3.2	3.05	2.19
	gene1551	gene1551	nitrate ABC transporter permease	mRNA	4.3	4.16	2.9	4.07	2.32	2.7	4.23	3.49	2.51
	gene1552	gene1552	hypothetical protein	mRNA	10.87	10.07	3.82	6.86	3.57	3.15	10.47	5.34	3.36
	gene1553	gene1553	hypothetical protein	mRNA	7.18	7.39	4.05	8.36	3.49	2.58	7.29	6.21	3.04
	gene1554	gene1554	glyoxalase	mRNA	8.23	5.85	4.53	12.06	2.86	3.56	7.04	8.3	3.21
	gene1555	gene1555	hypothetical protein	mRNA	13.85	9.63	5.03	5.45	6.7	6.95	11.74	5.24	6.83
	gene1556	gene1556	hypothetical protein	mRNA	3.56	2.86	0.56	0.68	0.67	0.74	3.21	0.62	0.71
	gene1557	gene1557	hypothetical protein	mRNA	14.12	17.26	6.47	27.56	3.16	4.58	15.69	17.02	3.87
	gene1558	gene1558	hypothetical protein	mRNA	50.52	55.96	16.37	95.43	8.18	3.12	53.24	55.9	5.65
	gene1559	acnA	aconitate hydratase	mRNA	169.9	87.54	35.41	403.15	66.18	38.25	128.72	219.28	52.22
	gene1560	gene1560	LysR family transcriptional regulator	mRNA	6.96	6.09	3.77	2.62	6.43	6.04	6.53	3.2	6.24
	gene1561	gene1561	hypothetical protein	mRNA	1	1.14	4.1	2.12	1.09	1.04	1.07	3.11	1.07
	gene1562	gdhA	glutamate dehydrogenase	mRNA	5.12	4.09	29.26	29.38	11.6	6.67	4.61	29.32	9.14
	gene1563	gene1563	ATPase AAA	mRNA	32.06	25.59	8.9	8.8	17.21	19.25	28.83	8.85	18.23
	gene1564	gene1564	hypothetical protein	mRNA	14.96	15.8	17.7	5.33	41.04	28.94	15.38	11.52	34.99
	gene1565	gene1565	membrane protein	mRNA	33.07	29.12	42.94	16.64	31.33	28.58	31.1	29.79	29.96
	gene1566	gene1566	hypothetical protein	mRNA	0	0	2.38	4.58	0	0	0	3.48	0
	gene1567	gene1567	hypothetical protein	mRNA	6.43	5.87	6.88	5.18	3.43	4.51	6.15	6.03	3.97
	gene1568	gene1568	hypothetical protein	mRNA	25.51	0	97.62	15.39	0	0	12.76	56.51	0
	gene1569	gene1569	hypothetical protein	mRNA	20.25	19.13	356.61	39.48	11.24	14.39	19.69	198.05	12.82
	gene1570	gene1570	replication protein	mRNA	9.76	9.06	9.87	1.85	2.12	3.79	9.41	5.86	2.96
	gene1571	gene1571	restriction endonuclease	mRNA	4.29	8.72	1.41	1.2	0.17	0.77	6.51	1.31	0.47
	gene1572	gene1572	ATP-binding protein	mRNA	1.9	1.65	0.79	0.2	0.4	0.81	1.78	0.5	0.61
	gene1573	gene1573	hypothetical protein	mRNA	4.46	3.11	3.46	3.61	2.28	2.1	3.79	3.54	2.19
	gene1574	gene1574	hypothetical protein	mRNA	0.69	0.84	16.14	0.31	0.83	0.6	0.77	8.23	0.72
	gene1575	gene1575	hypothetical protein	mRNA	0	0	1.88	0	0	0	0	0.94	0
	gene1576	gene1576	hypothetical protein	mRNA	0.27	0.27	14.26	0.26	0.48	0.47	0.27	7.26	0.48
	gene1577	gene1577	hypothetical protein	mRNA	0	0	0	0	0	0	0	0	0
	gene1578	gene1578	serine protease	mRNA	3.82	3.16	42.5	0.54	1.62	1.33	3.49	21.52	1.48
	gene1579	gene1579	hypothetical protein	mRNA	0	1.81	12.89	0.44	3.83	0.73	0.91	6.67	2.28
	gene1580	gene1580	hypothetical protein	mRNA	0.85	1.06	14.17	0.33	0.52	0.46	0.96	7.25	0.49
	gene1581	gene1581	glyoxalase	mRNA	24.41	28.91	17.33	9.34	6.3	7.07	26.66	13.34	6.69
	gene1582	gene1582	LuxR family transcriptional regulator	mRNA	2.35	2.7	4.85	2.06	0.59	0.89	2.53	3.46	0.74
	gene1583	gene1583	hypothetical protein	mRNA	0.29	0.49	0.61	1.9	0.64	0.62	0.39	1.26	0.63
	gene1584	gene1584	hypothetical protein	mRNA	73.04	60.26	68.58	99.85	31.73	28.55	66.65	84.22	30.14
	gene1585	gene1585	cell division protein	mRNA	23.69	22.63	9.19	21.11	7.51	6.39	23.16	15.15	6.95
	gene1586	mreB	rod shape-determining protein MreB	mRNA	42.5	45.78	24.76	44.8	49.95	29.76	44.14	34.78	39.86
	gene1587	gene1587	hypothetical protein	mRNA	95.47	93.85	114.37	51.12	91.85	73.41	94.66	82.75	82.63
	gene1588	gene1588	hydroxylase	mRNA	30.08	30.8	8.48	8.23	7.64	8.09	30.44	8.36	7.87
	gene1589	gene1589	transcriptional regulator	mRNA	9.06	9.07	5.44	16.65	9.32	7.88	9.07	11.05	8.6
	gene1590	gene1590	hypothetical protein	mRNA	12.11	14.6	8.89	5.27	9.49	8.35	13.36	7.08	8.92
	gene1591	gene1591	GntR family transcriptional regulator	mRNA	28.31	26.93	7.13	23.02	17.52	13.14	27.62	15.08	15.33
	gene1592	gene1592	MFS transporter	mRNA	20.95	29.76	20.51	22.23	10.81	10.33	25.36	21.37	10.57
	gene1593	gene1593	MFS transporter	mRNA	1.89	0.75	1.12	1.36	0.27	0.82	1.32	1.24	0.55
	gene1594	sseA	thiosulfate sulfurtransferase	mRNA	72.7	52.02	30.31	125.45	55.36	40.09	62.36	77.88	47.73
	gene1595	pnuC	nicotinamide mononucleotide transporter	mRNA	32.7	30.57	2.88	11.62	4.8	4	31.64	7.25	4.4
	gene1596	gene1596	transcriptional regulator	mRNA	8.63	9.6	2.35	7.94	4.25	3.97	9.12	5.15	4.11
	gene1597	pps	phosphoenolpyruvate synthase	mRNA	11.71	9.28	8.25	5.64	13.8	11.87	10.5	6.95	12.84
	gene1598	gene1598	AraC family transcriptional regulator	mRNA	5.17	3.78	2.99	1.77	7.08	5.74	4.48	2.38	6.41
	gene1599	gene1599	ABC transporter substrate-binding protein	mRNA	2.72	2.88	6.75	1.82	19.29	10.16	2.8	4.29	14.73
	gene1600	gene1600	iron-siderophore ABC transporter permease protein	mRNA	0.36	0.49	0.3	0.05	3.97	2.42	0.43	0.18	3.2
	gene1601	gene1601	ABC transporter permease	mRNA	0.26	0.54	0.13	0.32	2.06	1.91	0.4	0.23	1.99
	gene1602	gene1602	iron-dicitrate ABC transporter ATP-binding protein	mRNA	0.51	1.05	0.84	0.3	4.59	3.71	0.78	0.57	4.15
	gene1603	gene1603	integrase	mRNA	4.63	3.55	6.9	7.2	2.53	4.18	4.09	7.05	3.36
	gene1604	gene1604	hypothetical protein	mRNA	9.76	6.98	23.08	8.96	4.08	5.51	8.37	16.02	4.8
	gene1605	lacI	LacI family transcriptional regulator	mRNA	8.15	4.83	5.23	2.71	3.14	4.14	6.49	3.97	3.64
	gene1606	rutA	pyrimidine utilization protein A	mRNA	1.19	1.32	1.91	1.98	0.48	0.3	1.26	1.95	0.39
	gene1607	gene1607	nitrilase	mRNA	0.11	0.05	0.04	0	0.05	0.1	0.08	0.02	0.08
	gene1608	gatA	amidase	mRNA	0.3	0.14	0.1	0.16	0.05	0.03	0.22	0.13	0.04
	gene1609	gene1609	MFS transporter	mRNA	0.11	0.03	0.05	0.15	0	0.09	0.07	0.1	0.05
	gene1610	gene1610	isochorismatase	mRNA	0	0	0.12	0	0	0	0	0.06	0
	gene1611	rbsB	sugar ABC transporter substrate-binding protein	mRNA	0.18	0.13	0.32	0.05	0.12	0.04	0.16	0.19	0.08
	gene1612	rbsA	ATPase	mRNA	0.23	0	0.07	0.07	0	0	0.12	0.07	0
	gene1613	rbsC	ribose ABC transporter permease	mRNA	0.16	0.75	0.14	0	0.09	0.32	0.46	0.07	0.21
	gene1614	ssuE	FMN reductase	mRNA	3.31	6.81	1.27	2.62	2.81	1.36	5.06	1.95	2.09
	gene1615	gene1615	oxidoreductase	mRNA	0.43	1.45	1.05	0.71	1.21	0.82	0.94	0.88	1.02
	gene1616	ribBA	GTP cyclohydrolase	mRNA	0.77	0.49	0.56	1	1.11	0.79	0.63	0.78	0.95
	gene1617	dinB	DNA polymerase IV	mRNA	28.52	28.82	13.49	14.45	9.04	9.67	28.67	13.97	9.36
	gene1618	ecfA1	ABC transporter ATP-binding protein	mRNA	24.18	21.75	4.4	14.67	7.87	8.05	22.97	9.54	7.96
	gene1619	ecfT	cobalt transporter	mRNA	8.33	8.44	1.36	6.32	3.48	3.98	8.39	3.84	3.73
	gene1620	gene1620	membrane protein	mRNA	25.82	19.44	2.5	17.92	10.97	10.41	22.63	10.21	10.69
	gene1621	ssuE	NADPH-dependent FMN reductase	mRNA	10.8	7.87	10.67	8.81	6.51	2.25	9.34	9.74	4.38
	gene1622	gene1622	oxidoreductase	mRNA	12.74	12.59	6.9	4.32	9.41	7.79	12.67	5.61	8.6
	gene1623	gene1623	hypothetical protein	mRNA	50.95	44.14	23.8	101.61	21.32	29.61	47.55	62.71	25.47
	gene1624	gene1624	monooxygenase	mRNA	0.17	0.1	0.05	0.22	0.22	0.12	0.14	0.14	0.17
	gene1625	ssuC	ABC transporter permease	mRNA	0.25	0.06	0	0	0.17	0.11	0.16	0	0.14
	gene1626	ssuB	sulfonate ABC transporter ATP-binding protein	mRNA	0.16	0.23	0	0.08	0.35	0	0.2	0.04	0.18
	gene1627	ssuA	hypothetical protein	mRNA	1.56	1.93	0.54	1.21	0.6	0.63	1.75	0.88	0.62
	gene1628	tauD	taurine dioxygenase	mRNA	2.41	1.97	2.61	2.77	3.1	3.76	2.19	2.69	3.43
	gene1629	gene1629	MFS transporter	mRNA	0.82	0.94	0.57	0.28	0.31	0.3	0.88	0.43	0.31
	gene1630	gene1630	F420-dependent oxidoreductase	mRNA	44	39.03	38.66	29.43	13.32	17.19	41.52	34.05	15.26
	gene1631	gene1631	hypothetical protein	mRNA	8.71	7.5	7.63	4.19	11.97	11.58	8.11	5.91	11.78
	gene1632	gene1632	hypothetical protein	mRNA	244.37	198.76	539.26	232.82	196.76	161.31	221.57	386.04	179.04
	gene1633	gene1633	hypothetical protein	mRNA	64.32	127.17	15.53	16	9.98	22.42	95.75	15.77	16.2
	gene1634	gene1634	AraC family transcriptional regulator	mRNA	6.32	6.05	2.24	1.61	2.63	4.26	6.19	1.93	3.45
	gene1635	psuG	pseudouridine-5%27-phosphate glycosidase	mRNA	24.53	24.43	10.52	18.54	13.91	14.28	24.48	14.53	14.1
	gene1636	gene1636	hydrolase	mRNA	8.6	10.52	7.01	6.05	9.92	8.17	9.56	6.53	9.05
	gene1637	gene1637	ribosylglycohydrolase	mRNA	13.51	14.43	3.43	7.14	2.44	1.68	13.97	5.29	2.06
	gene1638	gene1638	alcohol dehydrogenase	mRNA	33.65	31.14	15.65	17.94	44.8	37.04	32.4	16.8	40.92
	gene1639	gene1639	hypothetical protein	mRNA	147.12	98.15	99.78	594.53	91.23	65.88	122.64	347.16	78.56
	gene1640	cynT	carbonate dehydratase	mRNA	41.18	41.7	24.64	19.43	42.59	39.61	41.44	22.04	41.1
	gene1641	gene1641	carbon monoxide dehydrogenase	mRNA	45.29	31.44	21.56	22.06	33.67	26.49	38.37	21.81	30.08
	gene1642	gene1642	GlcNAc-PI de-N-acetylase	mRNA	60.44	40.05	21.44	26.31	15.78	14.23	50.25	23.88	15.01
	gene1643	fusA	elongation factor G	mRNA	84	76.34	38.65	54.47	21.39	14.62	80.17	46.56	18.01
	gene1644	cysJ	sulfite reductase subunit alpha	mRNA	1.24	0.66	0.64	5.58	1.02	0.92	0.95	3.11	0.97
	gene1645	gltB	glutamate synthase large subunit	mRNA	9.35	9.64	4.83	20.56	3.55	5.53	9.5	12.7	4.54
	gene1646	gene1646	aldehyde dehydrogenase	mRNA	99.24	104.09	42.38	47.83	298.25	252.75	101.67	45.11	275.5
	gene1647	gene1647	short-chain dehydrogenase	mRNA	17.85	17.73	8.22	13.15	11.43	10.69	17.79	10.69	11.06
	gene1648	pheA1	chorismate mutase	mRNA	836.77	805.4	206.33	99.52	184.41	206.47	821.09	152.93	195.44
	gene1649	gene1649	integral membrane protein	mRNA	12.85	13.25	5.06	4.4	9.77	12.08	13.05	4.73	10.93
	gene1650	atoB	acetyl-CoA acetyltransferase	mRNA	173.01	146.6	42.69	39.15	113.64	88.35	159.81	40.92	101
	gene1651	gene1651	TIGR02680 family protein	mRNA	11.1	10.33	0.77	0.96	5.84	5.54	10.72	0.87	5.69
	gene1652	gene1652	TIGR02678 family protein	mRNA	7.59	6	0.86	1.09	7.35	8.16	6.8	0.98	7.76
	gene1653	gene1653	hypothetical protein	mRNA	2.38	3.49	1.66	1.22	4.32	4.62	2.94	1.44	4.47
	gene1654	gene1654	marr family transcriptional regulator	mRNA	32.84	30.73	10.81	9.11	14.17	18.5	31.79	9.96	16.34
	gene1655	fadD	acyl-CoA synthetase	mRNA	25.44	23.33	8.9	6.21	36.99	33.09	24.39	7.56	35.04
	gene1656	malQ	4-alpha-glucanotransferase	mRNA	118.83	123.3	34	50.93	74.38	57.02	121.07	42.47	65.7
	gene1657	gene1657	Appr-1-p processing protein	mRNA	73.62	71.42	15.45	38	19.98	17.9	72.52	26.73	18.94
	gene1658	gene1658	hypothetical protein	mRNA	82.74	79.24	35.4	58.08	36.7	32.89	80.99	46.74	34.8
	gene1659	gene1659	hypothetical protein	mRNA	2.09	2.45	1.37	0	0	0.63	2.27	0.69	0.32
	gene1660	gene1660	esterase	mRNA	4.73	7.43	40.89	11.08	8.85	7.06	6.08	25.99	7.96
	gene1661	gene1661	non-ribosomal peptide synthetase	mRNA	41.88	53.31	75.05	97.89	24.37	35.34	47.6	86.47	29.86
	gene1662	pnbA	carboxylesterase	mRNA	25.73	27.72	27.53	36.25	33.31	30.15	26.73	31.89	31.73
	gene1663	gene1663	TetR family transcriptional regulator	mRNA	43.92	50.92	64.3	39.62	11.18	12.71	47.42	51.96	11.95
	gene1664	gene1664	ABC transporter ATP-binding protein	mRNA	22.76	22.15	66.73	52.18	27.04	23.39	22.46	59.46	25.22
	gene1665	gene1665	polyketide antibiotic transporter	mRNA	14.15	13.71	16.71	26.35	13.56	11.85	13.93	21.53	12.71
	gene1666	gene1666	GNAT family acetyltransferase	mRNA	403.4	320.16	64.48	235.56	111.72	109.16	361.78	150.02	110.44
	gene1667	pepE	peptidase	mRNA	44.15	34.98	4.15	8.48	26.6	22.17	39.57	6.32	24.39
	gene1668	gene1668	hypothetical protein	mRNA	48.21	38.6	8.69	14.11	38.19	33.38	43.41	11.4	35.79
	gene1669	gene1669	HIT family hydrolase	mRNA	193.47	220.82	31.99	52.89	88.86	89.03	207.15	42.44	88.95
	gene1670	npdA	NAD-dependent deacylase	mRNA	10.96	9.08	4.61	5.84	7.48	7.7	10.02	5.23	7.59
	gene1671	gene1671	hypothetical protein	mRNA	38.84	27.07	16	10.91	10.46	11.06	32.96	13.46	10.76
	gene1672	pntA	NAD%28P%29 transhydrogenase subunit alpha	mRNA	105.7	112.17	7.61	29.84	202.42	249.13	108.94	18.73	225.78
	gene1673	pntA	NAD%28P%29 transhydrogenase subunit alpha	mRNA	75.87	74.57	8.49	25.07	507.81	524.1	75.22	16.78	515.96
	gene1674	pntB	NAD%28P%29 transhydrogenase subunit beta	mRNA	117.35	114.51	11.15	33.15	669.64	680.63	115.93	22.15	675.14
	gene1675	aceF	branched-chain alpha-keto acid dehydrogenase subunit E2	mRNA	28.99	25.31	19.15	6.86	13.06	6.2	27.15	13.01	9.63
	gene1676	pdhB	2-oxoisovalerate dehydrogenase subunit beta	mRNA	44.29	43.35	48.46	12.64	41.8	14.52	43.82	30.55	28.16
	gene1677	pdhA	pyruvate dehydrogenase %28acetyl-transferring%29 E1 component subunit alpha	mRNA	35.76	35.12	42.92	18.42	48.67	13.59	35.44	30.67	31.13
	gene1678	gene1678	AsnC family transcriptional regulator	mRNA	12.18	10.21	4.32	4.2	3.72	3.6	11.2	4.26	3.66
	gene1679	ybgC	4-hydroxybenzoyl-CoA thioesterase	mRNA	224.68	233.85	70.06	132.55	136.55	91.13	229.27	101.31	113.84
	gene1680	sseA	sulfurtransferase	mRNA	70.03	80.11	19.25	55.61	45.41	35.45	75.07	37.43	40.43
	gene1681	gene1681	hypothetical protein	mRNA	32.55	21.64	19.79	65.32	58.29	26.93	27.1	42.56	42.61
	gene1682	gene1682	hypothetical protein	mRNA	39.88	33.38	2.98	10.9	14.17	14.86	36.63	6.94	14.52
	gene1683	aroE	shikimate 5-dehydrogenase	mRNA	41.87	36	13.32	24.05	15.29	12.63	38.94	18.69	13.96
	gene1684	gene1684	crotonase	mRNA	7	6.34	1.55	0.53	3.21	3.8	6.67	1.04	3.51
	gene1685	gene1685	deoxyribonuclease	mRNA	11.78	7.56	1.26	6.84	1.72	2.58	9.67	4.05	2.15
	gene1686	gene1686	NADPH:quinone reductase	mRNA	10.39	9.19	3.33	14.89	5.13	6.01	9.79	9.11	5.57
	gene1687	gene1687	helicase	mRNA	31.92	31.95	7.02	13.48	6.82	9.64	31.94	10.25	8.23
	gene1688	gene1688	hypothetical protein	mRNA	25.11	18.41	3.83	4.78	5.05	5.27	21.76	4.31	5.16
	gene1689	gene1689	hypothetical protein	mRNA	0	0	0	0	5.92	0	0	0	2.96
	gene1690	gene1690	hypothetical protein	mRNA	76.66	54.74	58.41	456.36	71.26	41.26	65.7	257.39	56.26
	gene1691	gene1691	hypothetical protein	mRNA	58.36	49.51	4.41	5.66	3.29	2.3	53.94	5.04	2.8
	gene1692	mmsA	methylmalonate-semialdehyde dehydrogenase %28acylating%29	mRNA	559.11	529.6	100.33	338.01	42.17	30.67	544.36	219.17	36.42
	gene1693	gene1693	acyl-CoA dehydrogenase	mRNA	466.94	426.17	34.08	221.11	25.38	19.5	446.56	127.6	22.44
	gene1694	paaF	3-hydroxyisobutyryl-CoA hydrolase	mRNA	973.41	837.41	44.83	291.39	84.95	62.72	905.41	168.11	73.84
	gene1695	mmsB	3-hydroxyisobutyrate dehydrogenase	mRNA	763.86	648.96	31.38	211.15	78.11	56.86	706.41	121.27	67.49
	gene1696	paaF	enoyl-CoA hydratase	mRNA	809.12	794.87	25.12	184.89	74.5	60.92	802	105.01	67.71
	gene1697	gene1697	MarR family transcriptional regulator	mRNA	150.17	196.6	76.51	111.91	192.47	132.69	173.39	94.21	162.58
	gene1698	gene1698	sulfotransferase	mRNA	2.11	2.13	1.11	0.97	5.73	5.02	2.12	1.04	5.38
	gene1699	gene1699	short-chain dehydrogenase	mRNA	2.12	2.26	0.94	0.84	7.66	9.18	2.19	0.89	8.42
	gene1700	gene1700	hypothetical protein	mRNA	0.68	0.9	1.46	0.62	3.73	2.8	0.79	1.04	3.27
	gene1701	gene1701	ArsR family transcriptional regulator	mRNA	0.41	0.56	0.69	0.49	1.04	0.91	0.49	0.59	0.98
	gene1702	cysD	sulfate adenylyltransferase subunit 2	mRNA	1.31	0.86	1.59	0.44	1.69	1.13	1.09	1.02	1.41
	gene1703	cysNC	bifunctional sulfate adenylyltransferase subunit 1/adenylylsulfate kinase	mRNA	0.65	1.49	0.25	0.52	1.39	1.11	1.07	0.39	1.25
	gene1704	cysQ	3%27%282%27%29%2C5%27-bisphosphate nucleotidase CysQ	mRNA	14.3	16.02	7.15	13.11	13.65	10.76	15.16	10.13	12.21
	gene1705	gene1705	MBL fold metallo-hydrolase	mRNA	34.6	32.05	10.63	20.21	39.31	28.03	33.33	15.42	33.67
	gene1706	gene1706	limonene-1%2C2-epoxide hydrolase	mRNA	110.41	102.53	22.29	57.15	127.32	103.34	106.47	39.72	115.33
	gene1708	gene1708	DUF305 domain-containing protein	mRNA	67.84	39.24	31.42	83.44	32.23	37.24	53.54	57.43	34.74
	gene1709	gene1709	membrane protein	mRNA	151.78	95.22	56.53	149.06	50.81	53.43	123.5	102.8	52.12
	gene1710	argS	arginine--tRNA ligase	mRNA	106.57	89.41	23.16	76.44	49.7	38.01	97.99	49.8	43.86
	gene1711	lysA	diaminopimelate decarboxylase	mRNA	63.3	49.58	6.06	31.63	20.52	18.58	56.44	18.85	19.55
	gene1712	gene1712	homoserine dehydrogenase	mRNA	113.59	93.54	24.75	53.83	55.05	45.85	103.57	39.29	50.45
	gene1713	thrC	threonine synthase	mRNA	111.84	89.04	25.26	62.98	81	67.8	100.44	44.12	74.4
	gene1714	thrB1	homoserine kinase	mRNA	179.34	136.45	16.8	51.55	56.2	49.03	157.9	34.18	52.62
	gene1715	rho	transcription termination factor Rho	mRNA	328.56	244.37	630.19	342.11	177.94	186.86	286.47	486.15	182.4
	gene1716	rpmE	50S ribosomal protein L31	mRNA	519.01	334.33	1535.1	781.98	921.25	1151.15	426.67	1158.54	1036.2
	gene1717	prfA	peptide chain release factor 1	mRNA	47.25	37.32	81.85	74.37	25.87	26.55	42.29	78.11	26.21
	gene1718	gene1718	hypothetical protein	mRNA	838.07	433.92	38.51	728.87	210.44	110.55	636	383.69	160.5
	gene1719	gene1719	hypothetical protein	mRNA	0	0	0	10.67	4.8	0	0	5.34	2.4
	gene1720	hemK	protein-%28glutamine-N5%29 methyltransferase%2C release factor-specific	mRNA	21.44	17.72	8.48	24.13	13.17	14.75	19.58	16.31	13.96
	gene1721	gene1721	threonylcarbamoyl-AMP synthase	mRNA	34.99	34.26	15.05	36.85	23.82	20.41	34.63	25.95	22.12
	gene1722	wecA	undecaprenyl-phosphate alpha-N-acetylglucosaminyl 1-phosphate transferase	mRNA	30.62	31.2	8.69	23.94	9.67	12.31	30.91	16.32	10.99
	gene1723	gene1723	membrane protein	mRNA	150.38	145.62	11.99	69.31	35.15	31.19	148	40.65	33.17
	gene1724	gene1724	hypothetical protein	mRNA	2.51	8.76	7.7	5.16	3.36	7.91	5.64	6.43	5.64
	gene1725	atpB	F0F1 ATP synthase subunit A	mRNA	460.31	342.19	184.85	168.44	161.44	149.87	401.25	176.65	155.66
	gene1726	atpE	F0F1 ATP synthase subunit C	mRNA	244.63	304.22	134.25	173.92	300.97	245.84	274.43	154.09	273.41
	gene1727	atpF	F0F1 ATP synthase subunit B	mRNA	432.79	258.04	169.47	254.17	428.89	377.72	345.42	211.82	403.31
	gene1728	atpH	F0F1 ATP synthase subunit delta	mRNA	205.96	138.67	63.92	99.23	149.43	131.94	172.32	81.58	140.69
	gene1729	atpA	ATP synthase subunit alpha	mRNA	611.56	451.89	147.26	237.15	435.7	377.35	531.73	192.21	406.53
	gene1730	atpG	F0F1 ATP synthase subunit gamma	mRNA	672.06	481.61	152.2	313.02	544.89	520.22	576.84	232.61	532.56
	gene1731	atpD	F0F1 ATP synthase subunit beta	mRNA	706.99	518.79	148.59	299.22	537.92	448.12	612.89	223.91	493.02
	gene1732	atpC	F0F1 ATP synthase subunit epsilon	mRNA	427.76	347.87	68.87	156.01	238.95	231.72	387.82	112.44	235.34
	gene1733	gene1733	hypothetical protein	mRNA	67.02	72.3	11.46	18.37	19.51	23.75	69.66	14.92	21.63
	gene1734	pduO	cob%28I%29yrinic acid a%2Cc-diamide adenosyltransferase	mRNA	161.96	143.6	36.03	133.75	63.08	60.92	152.78	84.89	62
	gene1735	murA	UDP-N-acetylglucosamine 1-carboxyvinyltransferase	mRNA	25.96	27.97	13.04	19.53	13.13	13.01	26.97	16.29	13.07
	gene1736	gene1736	hypothetical protein	mRNA	28.83	42.89	100.75	80.35	72.29	103.71	35.86	90.55	88
	gene1740	gene1740	ABC transporter substrate-binding protein	mRNA	273.51	240.1	4.99	22.57	413.42	475.43	256.81	13.78	444.43
	gene1741	gene1741	ectoine/hydroxyectoine ABC transporter permease subunit EhuC	mRNA	141.55	97.3	1.01	7.52	171.32	204.98	119.43	4.27	188.15
	gene1742	gene1742	ectoine/hydroxyectoine ABC transporter permease subunit EhuD	mRNA	88.58	61.9	1.53	5.36	88.35	110.23	75.24	3.45	99.29
	gene1743	gene1743	amino acid ABC transporter ATP-binding protein	mRNA	60.63	48.45	3.04	3.79	103.3	122.16	54.54	3.42	112.73
	gene1744	gene1744	adenylate/guanylate cyclase domain-containing protein	mRNA	19	17.35	63.25	9.08	30.73	35.91	18.18	36.17	33.32
	gene1745	nucS	endonuclease	mRNA	106.57	94.34	24.97	36.88	40.31	49.46	100.46	30.93	44.89
	gene1746	gene1746	ATP/GTP-binding protein	mRNA	8.07	9	10.57	5.21	6.22	8.33	8.54	7.89	7.28
	gene1747	gene1747	hypothetical protein	mRNA	122.55	127.45	747.1	52.76	421.57	391.41	125	399.93	406.49
	gene1748	gene1748	TetR family transcriptional regulator	mRNA	28.73	21.15	14.05	5.03	28.51	32.47	24.94	9.54	30.49
	gene1749	gene1749	hypothetical protein	mRNA	9.02	7.61	3.87	16.45	4.39	3.23	8.32	10.16	3.81
	gene1750	gene1750	transcriptional regulator	mRNA	50.65	45.16	14.17	47.81	9.74	11.05	47.91	30.99	10.4
	gene1751	gene1751	hypothetical protein	mRNA	212.45	168.16	144.72	344.89	141.44	126.77	190.31	244.81	134.11
	gene1752	epi	methylmalonyl-CoA epimerase	mRNA	286.84	262.32	70.79	262.3	130.16	123.44	274.58	166.55	126.8
	gene1753	atoB	acetyl-CoA acetyltransferase	mRNA	228.73	207.59	231.22	372.78	140.16	139.26	218.16	302	139.71
	gene1754	gene1754	hypothetical protein	mRNA	152.27	166.35	65.92	184.54	128.74	104.31	159.31	125.23	116.53
	gene1755	ybbN	thioredoxin	mRNA	135.5	121.02	78.95	99.11	78.5	65.9	128.26	89.03	72.2
	gene1756	gene1756	metallopeptidase	mRNA	61.52	36.07	8.8	10.75	24.31	26.91	48.8	9.78	25.61
	gene1757	glgB	glycogen branching protein	mRNA	250.93	164.39	28.15	91.76	91.62	76.99	207.66	59.96	84.31
	gene1758	glgE	alpha-1%2C4-glucan--maltose-1-phosphate maltosyltransferase	mRNA	165.4	128.87	47.74	149.93	90.07	76.61	147.14	98.84	83.34
	gene1759	gene1759	hypothetical protein	mRNA	3.2	0	0	0	0	0	1.6	0	0
	gene1760	gene1760	integrase	mRNA	14.76	12.25	7.34	3.54	5.64	4.9	13.51	5.44	5.27
	gene1761	gene1761	hypothetical protein	mRNA	1.85	0	0	0	0	0	0.93	0	0
	gene1762	glgP	glycogen phosphorylase	mRNA	121.28	107.07	17.38	47.84	66.72	48.54	114.18	32.61	57.63
	gene1763	dinG	ATP-dependent helicase	mRNA	19.87	15.64	9.4	7.83	10.55	10.3	17.76	8.62	10.43
	gene1764	pncA	amidase	mRNA	33.09	31.21	32.47	37.88	33.92	39.44	32.15	35.18	36.68
	gene1765	pncB	nicotinate phosphoribosyltransferase	mRNA	29.71	26.54	13.25	25.96	17.28	14.69	28.13	19.61	15.99
	gene1766	clpS	Clp protease ClpS	mRNA	126.25	111.67	113.66	175.35	63.33	93.57	118.96	144.51	78.45
	gene1767	gene1767	hypothetical protein	mRNA	152.28	121.99	70.21	116.2	54.89	62.78	137.14	93.21	58.84
	gene1768	gene1768	hypothetical protein	mRNA	32.17	30.12	11.94	21.72	15.88	18.74	31.15	16.83	17.31
	gene1769	gene1769	rhomboid family intramembrane serine protease	mRNA	65.64	76	28.68	89.09	34.67	35.79	70.82	58.89	35.23
	gene1770	gene1770	hypothetical protein	mRNA	239.54	242.16	119.08	285.11	117.57	173.6	240.85	202.1	145.59
	gene1771	rph	ribonuclease PH	mRNA	186.61	165.52	39.84	122.16	70.29	70.45	176.07	81	70.37
	gene1772	rdgB	nucleoside-triphosphate diphosphatase	mRNA	41.62	29.11	11.61	40.7	30.02	27.7	35.37	26.16	28.86
	gene1773	gene1773	hypothetical protein	mRNA	52.81	55.65	26.24	57.07	40.2	39.48	54.23	41.66	39.84
	gene1774	gene1774	TetR family transcriptional regulator	mRNA	3.64	3.15	2.77	3.56	2.31	1.46	3.4	3.17	1.89
	gene1775	gene1775	hypothetical protein	mRNA	1.64	0.76	0.22	0.58	1.13	0.7	1.2	0.4	0.92
	gene1776	gene1776	serine/threonine protein kinase	mRNA	302.03	238.28	79.55	284.72	94.17	97.53	270.16	182.14	95.85
	gene1777	gene1777	anti-sigma-factor antagonist	mRNA	304.77	300.29	235.7	480.65	254.45	208.98	302.53	358.18	231.72
	gene1778	gene1778	hypothetical protein	mRNA	7.68	7.72	2.83	2.4	0.7	2.61	7.7	2.62	1.66
	gene1779	gene1779	chemotaxis protein CheY	mRNA	13.33	10.94	14.17	5.23	15.7	14.04	12.14	9.7	14.87
	gene1780	gene1780	histidine kinase	mRNA	28.5	23.82	6.96	4.9	11.62	13.84	26.16	5.93	12.73
	gene1781	gene1781	response regulator	mRNA	144.88	140.97	65.16	29.66	87.81	89.79	142.93	47.41	88.8
	gene1782	gene1782	membrane protein	mRNA	77.85	62.32	41.81	127.15	67	67.8	70.09	84.48	67.4
	gene1783	gene1783	hypothetical protein	mRNA	70.85	79.17	35.87	115.55	55.04	63.36	75.01	75.71	59.2
	gene1785	gene1785	HNH endonuclease	mRNA	8.7	7.4	1.4	3.08	2.16	2.2	8.05	2.24	2.18
	gene1786	gene1786	HNH endonuclease	mRNA	7.2	4.8	2.97	12.94	3.34	5.42	6	7.96	4.38
	gene1787	fas	type I polyketide synthase	mRNA	109.72	114.54	104.36	239.44	333.38	281.72	112.13	171.9	307.55
	gene1788	acpS	holo-ACP synthase	mRNA	51.07	51.43	50.23	183.11	163.5	147.98	51.25	116.67	155.74
	gene1789	gene1789	TetR family transcriptional regulator	mRNA	57.28	53.71	59.18	40.73	50.41	40.36	55.5	49.96	45.39
	gene1790	gene1790	hypothetical protein	mRNA	3.49	5.15	15.26	3.26	6.01	3.04	4.32	9.26	4.53
	gene1791	gene1791	ABC transporter	mRNA	9.37	9.29	50.15	6.78	9.44	6.17	9.33	28.47	7.81
	gene1792	gene1792	transcriptional regulator	mRNA	7.74	6.45	2.23	2.41	3.33	5.07	7.1	2.32	4.2
	gene1793	gene1793	dipeptidase	mRNA	19.93	20.82	4.86	8.19	20.84	18.37	20.38	6.53	19.61
	gene1794	DOT5	peroxiredoxin	mRNA	104.71	83.19	15.72	57.49	74.5	63.62	93.95	36.61	69.06
	gene1795	gene1795	cell division protein FtsB	mRNA	223.48	218.04	34.44	55.17	62.56	64.86	220.76	44.81	63.71
	gene1798	gene1798	ErfK/YbiS/YcfS/YnhG family protein	mRNA	174.43	146.25	77.1	113.9	187.18	179.84	160.34	95.5	183.51
	gene1799	gene1799	lipase	mRNA	53.44	48.39	15.47	20.87	46.72	44.05	50.92	18.17	45.39
	gene1801	orn	oligoribonuclease	mRNA	58.08	65.07	30.72	38	31.71	31.04	61.58	34.36	31.38
	gene1802	tmm	potassium transporter	mRNA	8.21	6.74	1.02	2.47	15.68	15.91	7.48	1.75	15.8
	gene1803	gene1803	hypothetical protein	mRNA	0	0	0	0	0	0	0	0	0
	gene1804	gene1804	ATPase	mRNA	9.5	8.65	5.65	4.15	6.5	7.14	9.08	4.9	6.82
	gene1805	gene1805	short-chain dehydrogenase	mRNA	14.36	12.84	7.36	5.13	20.33	15.75	13.6	6.25	18.04
	gene1806	gene1806	hypothetical protein	mRNA	0	0	2.64	0	0	0	0	1.32	0
	gene1807	gene1807	MFS transporter	mRNA	6.11	6.6	5.12	7.89	11.73	9.42	6.36	6.51	10.58
	gene1808	gene1808	hydrolase	mRNA	19.22	14.97	10.46	16.48	14.57	15.71	17.1	13.47	15.14
	gene1809	gene1809	acyl-CoA thioesterase	mRNA	13.87	13.4	9.04	3.62	10.52	8.75	13.64	6.33	9.64
	gene1810	gene1810	TetR family transcriptional regulator	mRNA	18.32	17.58	10.09	5.91	9.35	9.7	17.95	8	9.53
	gene1811	gene1811	haloalkane dehalogenase	mRNA	91.75	91.08	36.8	100.32	26.71	21.27	91.42	68.56	23.99
	gene1812	gene1812	TetR family transcriptional regulator	mRNA	11.6	10.35	11.55	21.02	7.88	7.09	10.98	16.29	7.49
	gene1813	gene1813	ferredoxin reductase	mRNA	1.98	2.89	891.79	15.55	30.68	34.24	2.44	453.67	32.46
	gene1814	gene1814	fatty acid desaturase	mRNA	2.7	2.16	1314.2	20.84	40.83	53.56	2.43	667.52	47.2
	gene1815	gene1815	hypothetical protein	mRNA	64.93	77.66	682.37	33.75	40.57	61.32	71.3	358.06	50.95
	gene1816	gene1816	hypothetical protein	mRNA	1.74	0.91	8.01	0.92	1.93	1.67	1.33	4.47	1.8
	gene1817	gene1817	cyclohexanone monooxygenase	mRNA	2.17	2.09	12.18	1.08	1.44	1.55	2.13	6.63	1.5
	gene1818	gene1818	LuxR family transcriptional regulator	mRNA	15.64	12.01	8.91	5.72	4.08	5.78	13.83	7.32	4.93
	gene1819	oxlT	MFS transporter	mRNA	66.78	45.31	8.19	75.13	11.03	8.77	56.05	41.66	9.9
	gene1820	gene1820	polysulfide reductase	mRNA	186.99	171.23	5.46	73.82	9.25	7.15	179.11	39.64	8.2
	gene1821	fdoH	ferredoxin	mRNA	254.3	181.95	8.03	105.67	8.69	10.76	218.13	56.85	9.73
	gene1822	fdoG	formate dehydrogenase	mRNA	480.47	328.79	14.54	300.11	17.73	17.14	404.63	157.33	17.44
	gene1823	fdoG	dehydrogenase	mRNA	1200.67	1019.08	207.14	1282.48	453.54	361.79	1109.88	744.81	407.67
	gene1824	selD	selenide%2C water dikinase	mRNA	125.21	104.94	10.38	51.26	28.37	20.21	115.08	30.82	24.29
	gene1826	selA	L-seryl-tRNA%28Sec%29 selenium transferase	mRNA	55.74	49.74	3.5	11.83	15.85	14.82	52.74	7.67	15.34
	gene1827	selB	selenocysteine-specific translation elongation factor	mRNA	26.15	27.64	2.02	6.25	6.1	6.06	26.9	4.14	6.08
	gene1828	gdhA	glutamate dehydrogenase	mRNA	77.56	73.18	135.24	37.6	94.71	99.53	75.37	86.42	97.12
	gene1830	gene1830	membrane protein	mRNA	23.27	21.75	10.89	32.27	14.16	13.81	22.51	21.58	13.99
	gene1831	gene1831	hypothetical protein	mRNA	2.69	3.14	3.66	0.68	0.59	7.8	2.92	2.17	4.2
	gene1832	coxM	carbon monoxide dehydrogenase	mRNA	21.13	23.93	20.34	12.89	42.09	58.41	22.53	16.62	50.25
	gene1833	coxS	%282Fe-2S%29-binding protein	mRNA	50.16	47.98	38.68	24.67	126.3	141.31	49.07	31.68	133.81
	gene1834	coxL	carbon-monoxide dehydrogenase large subunit	mRNA	63.4	46.67	41.02	29.48	157.41	168.1	55.04	35.25	162.76
	gene1835	xdhC	carbon monoxide dehydrogenase accessory protein	mRNA	53.24	46.67	19.24	16.91	78.42	86.28	49.96	18.08	82.35
	gene1836	gene1836	oxidoreductase	mRNA	25.95	23.02	8.77	6.07	29.3	35.42	24.49	7.42	32.36
	gene1837	gene1837	VWA containing CoxE family protein	mRNA	15.13	15.88	3.32	2.12	9.93	12.2	15.51	2.72	11.07
	gene1838	gene1838	copper resistance protein CopD	mRNA	21.58	20.51	15.8	40.12	24.49	21.4	21.05	27.96	22.95
	gene1839	gene1839	membrane protein	mRNA	38.37	32.54	23.78	253.72	52.28	30.33	35.46	138.75	41.31
	gene1840	gene1840	lipase	mRNA	23.93	23.58	10.95	15.34	17.22	11.93	23.76	13.15	14.58
	gene1841	gene1841	hypothetical protein	mRNA	0	0	0	0	0	2.15	0	0	1.08
	gene1842	gene1842	energy-dependent translational throttle protein EttA	mRNA	377.97	234.31	201.98	583.31	209.71	175.89	306.14	392.65	192.8
	gene1843	ybgC	4-hydroxybenzoyl-CoA thioesterase	mRNA	209.46	190.68	54.57	262.52	83.55	78.96	200.07	158.55	81.26
	gene1844	gene1844	NAD-glutamate dehydrogenase	mRNA	130.47	106	7.42	46.3	28.59	24.07	118.24	26.86	26.33
	gene1845	ybgC	4-hydroxybenzoyl-CoA thioesterase	mRNA	150.77	105.91	13.53	51.61	30.51	31	128.34	32.57	30.76
	gene1846	gene1846	hypothetical protein	mRNA	20.99	22.65	2.43	8.99	5.62	7.67	21.82	5.71	6.65
	gene1847	malZ	alpha-glucosidase	mRNA	145.49	122.76	22.78	41.39	25.88	24.71	134.13	32.09	25.3
	gene1848	gene1848	hypothetical protein	mRNA	3.5	4.4	2.46	2.91	9.33	11.34	3.95	2.69	10.34
	gene1849	glbN	globin	mRNA	40.61	35.72	30.76	42.98	31.84	34.24	38.17	36.87	33.04
	gene1850	gene1850	HNH endonuclease	mRNA	176.52	185.54	126.43	98.37	136.26	116.44	181.03	112.4	126.35
	gene1851	gene1851	membrane protein	mRNA	5028.23	6113.75	626.03	1057.88	742.68	641.01	5570.99	841.96	691.85
	gene1852	gene1852	DUF5130 domain-containing protein	mRNA	1090.84	650.33	454.75	942.66	674.94	503.95	870.59	698.71	589.45
	gene1853	pepN	aminopeptidase N	mRNA	113.59	91	18.33	40.45	84	67.01	102.3	29.39	75.51
	gene1854	hcaD	pyridine nucleotide-disulfide oxidoreductase	mRNA	85.51	69.65	30.03	29.65	40.61	38.62	77.58	29.84	39.62
	gene1855	gene1855	disulfide bond formation protein DsbA	mRNA	290.89	185.27	162.82	95.77	83.56	126.78	238.08	129.3	105.17
	gene1856	gene1856	puromycin N-acetyltransferase	mRNA	31.1	27.52	19.45	17.14	16.11	29.1	29.31	18.3	22.61
	gene1857	gene1857	SfnB family sulfur acquisition oxidoreductase	mRNA	16.99	15.17	6.92	14.18	11.67	10.99	16.08	10.55	11.33
	gene1858	sfnG	dimethyl sulfone monooxygenase SfnG	mRNA	16.78	17.35	7.99	8.14	24	20.04	17.07	8.07	22.02
	gene1859	rpiB	ribose-5-phosphate isomerase	mRNA	277.3	199.64	52.72	209.38	69.35	58.94	238.47	131.05	64.15
	gene1860	nei	DNA glycosylase	mRNA	94.59	66.31	10.23	34.87	11.21	11.79	80.45	22.55	11.5
	gene1861	gene1861	hypothetical protein	mRNA	87.66	53.88	41.41	101.05	38.81	49.72	70.77	71.23	44.27
	gene1862	gene1862	hypothetical protein	mRNA	187.92	150.02	15.64	80.82	33.49	30.74	168.97	48.23	32.12
	gene1863	gene1863	hypothetical protein	mRNA	29.74	17.13	14.19	70.16	12.67	8.72	23.44	42.18	10.7
	gene1864	gene1864	glutathione-dependent formaldehyde dehydrogenase	mRNA	57.23	34.95	42.78	148.01	30.25	29.45	46.09	95.4	29.85
	gene1865	ybdK	carboxylate--amine ligase	mRNA	23.77	28.46	28.06	25.67	9.26	9.63	26.12	26.87	9.45
	gene1866	gene1866	hypothetical protein	mRNA	2.63	5.02	0.81	0.67	1.72	0.55	3.83	0.74	1.14
	gene1867	gene1867	hypothetical protein	mRNA	4.77	5.74	1.82	2.22	0.5	1.82	5.26	2.02	1.16
	gene1870	tig	trigger factor	mRNA	518.44	386.75	279.45	361.17	278.49	279.49	452.6	320.31	278.99
	gene1871	clpP	Clp protease ClpP	mRNA	716.09	423.06	125.72	317.05	476.06	360.49	569.58	221.39	418.28
	gene1872	clpP	ATP-dependent Clp protease proteolytic subunit	mRNA	1021.5	678.33	113.93	320.23	487.79	409.77	849.92	217.08	448.78
	gene1873	clpX	ATP-dependent Clp protease ATP-binding subunit ClpX	mRNA	1130.62	691.66	291.1	603.56	457.69	444.62	911.14	447.33	451.16
	gene1874	fadD19	acyl-CoA synthetase	mRNA	38.25	33.79	13.72	17.25	12.77	14.56	36.02	15.49	13.67
	gene1875	fabG	3-oxoacyl-ACP reductase	mRNA	3.35	2	1.18	1.21	5.03	3.94	2.68	1.2	4.49
	gene1876	gene1876	TetR family transcriptional regulator	mRNA	1.45	0.51	0.97	0.53	0.63	1.21	0.98	0.75	0.92
	gene1877	atoB	acetyl-CoA acetyltransferase	mRNA	2.23	1.96	0.75	0.39	3.42	1.84	2.1	0.57	2.63
	gene1878	gene1878	acyl-CoA dehydrogenase	mRNA	2.22	1.73	0.33	0.56	2.59	2.37	1.98	0.45	2.48
	gene1879	gene1879	3-alpha%2C7-alpha%2C 12-alpha-trihydroxy-5-beta-cholest-24-enoyl-CoA hydratase	mRNA	4.27	2.85	0.75	0.47	3.54	2.44	3.56	0.61	2.99
	gene1880	gene1880	thioesterase	mRNA	3.32	2.6	0.66	1.36	2.8	2.31	2.96	1.01	2.56
	gene1881	gene1881	oxidoreductase	mRNA	4.64	4.66	0.8	0.72	2.8	1.72	4.65	0.76	2.26
	gene1882	gene1882	lipase	mRNA	3.25	2.33	0.89	0.65	2.51	2.37	2.79	0.77	2.44
	gene1883	fdhD	sufurtransferase FdhD	mRNA	41.29	33.25	29.04	60.76	25.57	18.6	37.27	44.9	22.09
	gene1884	amt	ammonia channel protein	mRNA	0.85	1.02	0.28	3.41	0.35	0.54	0.94	1.85	0.45
	gene1885	gene1885	DNA-binding protein	mRNA	26.72	22.76	9.67	9.5	18.96	15.74	24.74	9.59	17.35
	gene1886	gene1886	FAD-dependent oxidoreductase	mRNA	2.23	1.46	0.37	0.32	1.54	1.83	1.85	0.35	1.69
	gene1887	gene1887	hypothetical protein	mRNA	1.61	0.91	0.36	0.58	1.77	1.34	1.26	0.47	1.56
	gene1888	pydC	allantoate amidohydrolase	mRNA	1.8	1.54	0.62	0.56	1.57	1.28	1.67	0.59	1.43
	gene1889	gene1889	FMN-binding glutamate synthase family protein	mRNA	0.74	0.4	0.1	0.99	0.49	0.2	0.57	0.55	0.35
	gene1890	gene1890	protein glxC	mRNA	0.43	0.25	0.28	0.18	0.08	0.07	0.34	0.23	0.08
	gene1891	gene1891	glutamine amidotransferase	mRNA	0.82	1.03	0.08	0.8	0.39	0.16	0.93	0.44	0.28
	gene1892	glnA	type III glutamate--ammonia ligase	mRNA	0.07	0.07	0.44	0.75	0.07	0.29	0.07	0.6	0.18
	gene1893	gene1893	hypothetical protein	mRNA	0.52	0.28	0.3	0.24	0	0.99	0.4	0.27	0.5
	gene1894	gene1894	hypothetical protein	mRNA	0.56	0.57	0.26	1.26	0.71	0.69	0.57	0.76	0.7
	gene1895	gene1895	ferredoxin	mRNA	0.55	0.68	0.39	0.52	0.44	0.38	0.62	0.46	0.41
	gene1896	gene1896	hypothetical protein	mRNA	0.5	0.82	0.3	0.21	0.31	1	0.66	0.26	0.66
	gene1897	gene1897	hypothetical protein	mRNA	0	0	0	0	0	0	0	0	0
	gene1898	gene1898	hypothetical protein	mRNA	39.22	42.53	14.05	13.15	24.41	24.3	40.88	13.6	24.36
	gene1899	gene1899	puromycin N-acetyltransferase	mRNA	56.93	55.63	20.87	31.92	36.86	36.05	56.28	26.4	36.46
	gene1900	gene1900	hypothetical protein	mRNA	4.71	0	14.38	9.58	25.48	21.08	2.36	11.98	23.28
	gene1901	gene1901	hypothetical protein	mRNA	81.27	111.35	252.07	63.8	90.73	110.46	96.31	157.94	100.6
	gene1902	gene1902	hypothetical protein	mRNA	45.24	53.16	137.78	60.89	67.08	61.25	49.2	99.34	64.17
	gene1903	pdxK	hydroxymethylpyrimidine/phosphomethylpyrimidine kinase	mRNA	26.09	23.08	21.46	24.25	29.46	29.61	24.59	22.86	29.54
	gene1904	gene1904	peptidase S9	mRNA	20.3	19.16	18.43	16.48	15.06	14.41	19.73	17.46	14.74
	gene1905	gene1905	hypothetical protein	mRNA	106.53	55.34	89.44	285.22	54.92	40.19	80.94	187.33	47.56
	gene1906	valS	valine--tRNA ligase	mRNA	83.18	59.44	45.7	97.42	54.2	45.74	71.31	71.56	49.97
	gene1907	folC	dihydrofolate synthase	mRNA	94.74	73.01	13.12	39.94	23.62	20.72	83.88	26.53	22.17
	gene1908	gene1908	hypothetical protein	mRNA	48.11	35.24	15.51	31.41	23.14	23.81	41.68	23.46	23.48
	gene1909	ndk	nucleoside-diphosphate kinase	mRNA	268.86	219.74	74.27	121.33	108.99	87.32	244.3	97.8	98.16
	gene1910	gene1910	hypothetical protein	mRNA	36.88	44.8	10.07	4.99	2.17	6.12	40.84	7.53	4.15
	gene1911	rne	ribonuclease E	mRNA	376.58	302.79	120.67	213.96	94.66	92.27	339.69	167.32	93.47
	gene1912	rplU	50S ribosomal protein L21	mRNA	1338.79	767.01	2247.72	1735.55	1141.09	1022.99	1052.9	1991.64	1082.04
	gene1913	rpmA	50S ribosomal protein L27	mRNA	359.26	263.84	479.46	449.25	267.94	225.45	311.55	464.36	246.7
	gene1914	obgE	GTPase ObgE	mRNA	106.26	92.98	143.36	156.88	53.74	42.24	99.62	150.12	47.99
	gene1915	proB	glutamate 5-kinase	mRNA	20.7	14.93	19.76	25.29	5.5	5.29	17.82	22.53	5.4
	gene1916	gene1916	NAD-dependent deacetylase	mRNA	43.5	26.14	11.34	36.54	4.12	6.1	34.82	23.94	5.11
	gene1917	gene1917	ATP-dependent DNA ligase	mRNA	88.54	77.18	6.91	37.94	8.44	6.73	82.86	22.43	7.59
	gene1918	gene1918	ATP-dependent DNA ligase	mRNA	57.8	41.55	13.16	38.03	18.14	17.26	49.68	25.6	17.7
	gene1919	gene1919	hydroxyacid dehydrogenase	mRNA	182.21	159.79	45.43	99.09	46.16	35.18	171	72.26	40.67
	gene1920	ectC	L-ectoine synthase	mRNA	1230.04	873.57	350.21	849.87	797.07	532.45	1051.81	600.04	664.76
	gene1921	ectB	diaminobutyrate--2-oxoglutarate transaminase	mRNA	1329.63	882.25	246.36	481.32	540.28	318.97	1105.94	363.84	429.63
	gene1922	ectA	diaminobutyrate acetyltransferase	mRNA	727.92	388.14	241.69	421.99	541.18	470.74	558.03	331.84	505.96
	gene1923	gene1923	hypothetical protein	mRNA	42.6	39.91	14.24	36.12	28.54	30.58	41.26	25.18	29.56
	gene1924	recQ	recombinase RecQ	mRNA	198.87	123.92	46.24	93.62	61.32	42.11	161.4	69.93	51.72
	gene1925	aarC	acetyl-CoA hydrolase	mRNA	86.66	76.32	24.72	42.34	33.24	34.88	81.49	33.53	34.06
	gene1926	gene1926	membrane protein	mRNA	10.26	11.34	4.53	3.38	10.14	13.71	10.8	3.96	11.93
	gene1927	thiL	thiamine-phosphate kinase	mRNA	10.04	14.37	5.01	7.3	6.48	6.3	12.21	6.16	6.39
	gene1928	gene1928	gamma carbonic anhydrase family protein	mRNA	60.78	65.69	9.68	35.11	23.36	23.23	63.24	22.4	23.3
	gene1929	UDG	uracil-DNA glycosylase	mRNA	21.13	17.67	3.73	9.51	10.5	9.84	19.4	6.62	10.17
	gene1930	paaG	enoyl-CoA hydratase	mRNA	37.47	34.59	5.11	23	21.54	19.08	36.03	14.06	20.31
	gene1931	rpmB	50S ribosomal protein L28	mRNA	2847.28	2669.92	977.93	914.8	607.06	633.19	2758.6	946.37	620.13
	gene1932	gene1932	dihydroxyacetone kinase	mRNA	14.33	12.16	5.11	9.25	10.64	11.75	13.25	7.18	11.2
	gene1933	recG	ATP-dependent DNA helicase RecG	mRNA	49.76	39.92	9.32	17.39	23.8	23.36	44.84	13.36	23.58
	gene1934	pyc	pyruvate carboxylase	mRNA	146.39	127.39	48.39	147.47	76.48	61.04	136.89	97.93	68.76
	gene1935	rsmD	methyltransferase	mRNA	38.11	25.54	15.63	61.63	40.72	33.67	31.83	38.63	37.2
	gene1936	coaD	phosphopantetheine adenylyltransferase	mRNA	123.74	124.84	28.89	58.76	51.27	49.25	124.29	43.83	50.26
	gene1937	gene1937	hypothetical protein	mRNA	109.99	91.24	67.06	82.86	96.14	76.6	100.62	74.96	86.37
	gene1938	gene1938	hypothetical protein	mRNA	395.03	342.34	104.89	184.23	89.54	99.49	368.69	144.56	94.52
	gene1939	rpmF	50S ribosomal protein L32	mRNA	152.49	103.7	270.99	325.06	215.05	202.18	128.1	298.03	208.62
	gene1940	rnc	ribonuclease III	mRNA	399.61	302.12	200.78	202.7	217.31	218	350.87	201.74	217.66
	gene1941	mutM	5-hydroxymethyluracil DNA glycosylase	mRNA	56.02	43.51	18.73	15.55	19.09	18.1	49.77	17.14	18.6
	gene1944	gene1944	LysR family transcriptional regulator	mRNA	9.51	10.72	8.98	7.19	7.71	6.43	10.12	8.09	7.07
	gene1945	gene1945	hypothetical protein	mRNA	23.77	26.12	13.9	35.46	33.72	25.13	24.95	24.68	29.43
	gene1946	acyP	acylphosphatase	mRNA	27.65	20.66	7.94	26.06	26.92	21.61	24.16	17	24.27
	gene1947	smc	chromosome segregation protein SMC	mRNA	26.88	24.78	8.62	14.21	12.54	14.92	25.83	11.42	13.73
	gene1948	ftsY	signal recognition particle-docking protein FtsY	mRNA	167.97	155.35	47.06	109.62	100.98	86.23	161.66	78.34	93.61
	gene1949	gene1949	hypothetical protein	mRNA	0	35.88	0	0	0	0	17.94	0	0
	gene1950	amt	ammonium transporter	mRNA	24.34	24.38	9.42	160.77	5.53	5.95	24.36	85.1	5.74
	gene1951	glnB	nitrogen regulatory protein P-II 1	mRNA	86.03	81.76	34.31	220.94	116.13	126.93	83.9	127.63	121.53
	gene1952	glnD	protein-PII uridylyltransferase	mRNA	9.63	10.22	3.83	19.34	7.61	7.35	9.93	11.59	7.48
	gene1953	ffh	signal recognition particle protein	mRNA	120.92	87.64	79.18	96.88	73.39	74.09	104.28	88.03	73.74
	gene1954	gene1954	hypothetical protein	mRNA	55.54	43.62	16.2	23.24	21.78	25.61	49.58	19.72	23.7
	gene1955	rpsP	30S ribosomal protein S16	mRNA	523.84	400.53	555.32	431.86	347.76	287.68	462.19	493.59	317.72
	gene1956	gene1956	KH domain-containing protein	mRNA	105.29	143.39	124.57	130.73	96.92	75.41	124.34	127.65	86.17
	gene1957	rimM	ribosome maturation factor RimM	mRNA	53.63	48.13	48.92	31.63	28.1	23.73	50.88	40.28	25.92
	gene1958	trmD	tRNA %28guanine-N1%29-methyltransferase	mRNA	20.37	14.6	10.02	5.4	7.79	7.3	17.49	7.71	7.55
	gene1959	gene1959	lipoprotein	mRNA	11.41	9.72	4.76	3.67	3.44	7.55	10.57	4.22	5.5
	gene1960	tex	RNA-binding transcriptional accessory protein	mRNA	49.6	42.86	8.84	14.86	31.88	25.96	46.23	11.85	28.92
	gene1961	gene1961	hypothetical protein	mRNA	32.84	28.15	6.25	15.54	12.7	10.79	30.5	10.9	11.75
	gene1962	rplS	50S ribosomal protein L19	mRNA	638.15	651.11	357.43	400.54	258.8	210.98	644.63	378.99	234.89
	gene1963	lepB	signal peptidase I	mRNA	62.6	56.29	27.68	41.17	24.02	23.38	59.45	34.43	23.7
	gene1964	rnhB	ribonuclease HII	mRNA	62.01	48.77	18.04	22.08	12.8	15.69	55.39	20.06	14.25
	gene1965	gene1965	hypothetical protein	mRNA	215.35	148.98	137.5	119.96	116.08	112.83	182.17	128.73	114.46
	gene1966	yraN	endonuclease	mRNA	19.47	14.66	11.09	11.47	6.07	9.72	17.07	11.28	7.9
	gene1967	comM	hypothetical protein	mRNA	1.21	1.37	0.19	0.3	0.35	0.78	1.29	0.25	0.57
	gene1968	gene1968	recombinase family protein	mRNA	3.59	4.71	3.16	2.55	2.38	3.26	4.15	2.86	2.82
	gene1969	gene1969	hypothetical protein	mRNA	38.09	77.29	31.15	19.81	13.53	29.3	57.69	25.48	21.42
	gene1970	gene1970	hypothetical protein	mRNA	1.23	1.07	0.61	0.43	0.08	0.43	1.15	0.52	0.26
	gene1971	gene1971	hypothetical protein	mRNA	8.44	0	0	3.72	3.32	0	4.22	1.86	1.66
	gene1972	gene1972	hypothetical protein	mRNA	0.6	0.84	1.78	0.39	0	0.32	0.72	1.09	0.16
	gene1973	whiB1_2_3_4	hypothetical protein	mRNA	0.45	0.5	1.17	0.39	0	0.32	0.48	0.78	0.16
	gene1974	gene1974	hypothetical protein	mRNA	0.72	0.84	0	1.15	0.5	3.29	0.78	0.58	1.9
	gene1975	gene1975	hypothetical protein	mRNA	1.34	0.5	0.94	0	0	0.32	0.92	0.47	0.16
	gene1976	gene1976	major capsid protein	mRNA	10.97	11.69	10.42	3.43	3.89	6.56	11.33	6.93	5.23
	gene1977	gene1977	hypothetical protein	mRNA	157.45	167.52	45.79	24.7	21.95	21.71	162.49	35.25	21.83
	gene1978	gene1978	hypothetical protein	mRNA	222.45	303.27	35.04	29.34	40.4	44.32	262.86	32.19	42.36
	gene1979	smf	DNA processing protein DprA	mRNA	2.86	2.63	0.34	0.74	0.59	0.61	2.75	0.54	0.6
	gene1980	gene1980	ClC family H%28%2B%29/Cl%28-%29 exchange transporter	mRNA	5.43	3.57	3.51	5.57	2.95	3.34	4.5	4.54	3.15
	gene1981	gene1981	hypothetical protein	mRNA	36.71	42.53	12.02	30.94	19.87	20.08	39.62	21.48	19.98
	gene1982	gene1982	FAD-binding protein	mRNA	18.55	14.05	12.1	11.26	57.4	38.78	16.3	11.68	48.09
	gene1983	bcr	Bcr/CflA family drug resistance efflux transporter	mRNA	1.82	2.03	0.67	1.33	5.44	3.1	1.93	1	4.27
	gene1984	xerC	tyrosine recombinase XerC	mRNA	5.85	5.03	5.22	3.22	5.71	6.41	5.44	4.22	6.06
	gene1985	gene1985	ATPase	mRNA	5.76	5.92	2.39	2.86	5.02	4.7	5.84	2.63	4.86
	gene1986	gene1986	peptidase	mRNA	0.56	0.71	0.69	1.26	0.36	0.81	0.64	0.98	0.59
	gene1987	rpsB	30S ribosomal protein S2	mRNA	1882.14	1797.5	1106.96	1018.81	902.29	722.4	1839.82	1062.89	812.35
	gene1988	tsf	elongation factor Ts	mRNA	281.86	192.17	325.53	293.65	352.2	254.66	237.02	309.59	303.43
	gene1989	pyrH	UMP kinase	mRNA	136.47	133.53	55.09	70.52	79.55	68.52	135	62.81	74.04
	gene1990	frr	ribosome recycling factor	mRNA	559.43	433.92	158.99	250.14	241.94	218.59	496.68	204.57	230.27
	gene1991	cdsA	phosphatidate cytidylyltransferase	mRNA	42.82	43.07	11.87	27.1	35.63	33.65	42.95	19.49	34.64
	gene1992	gene1992	methyltransferase type 11	mRNA	44.47	38.87	3.85	12.36	15.93	15.96	41.67	8.11	15.95
	gene1993	citE	CoA ester lyase	mRNA	48.56	45.26	21.13	87.94	30.9	20.87	46.91	54.54	25.89
	gene1994	rlmN	23S rRNA %28adenine%282503%29-C%282%29%29-methyltransferase RlmN	mRNA	79.17	71.78	83.99	93.22	77.23	67.85	75.48	88.61	72.54
	gene1995	gene1995	membrane protein	mRNA	249.08	326.8	142.58	136.51	107.23	62.88	287.94	139.55	85.06
	gene1996	dxr	1-deoxy-D-xylulose-5-phosphate reductoisomerase	mRNA	17.54	18.04	19.2	27.36	10.72	15.87	17.79	23.28	13.3
	gene1997	gene1997	hypothetical protein	mRNA	51.44	47.48	29.08	47.8	27.12	29.9	49.46	38.44	28.51
	gene1998	gcpE	4-hydroxy-3-methylbut-2-en-1-yl diphosphate synthase	mRNA	142.52	100.85	105.09	153.49	127.26	127.68	121.69	129.29	127.47
	gene1999	gene1999	N-acetyltransferase GCN5	mRNA	34.13	32.14	44.47	40.27	21.97	30.94	33.14	42.37	26.46
	gene2000	gene2000	penicillin-binding protein	mRNA	15.27	15.16	7	6.71	14.19	15.82	15.22	6.86	15.01
	gene2001	gene2001	MarR family transcriptional regulator	mRNA	11.15	13.56	5.8	7.68	10.4	7.07	12.36	6.74	8.74
	gene2002	bcr	MFS transporter	mRNA	1.75	1.74	0.32	0.51	1.14	0.88	1.75	0.42	1.01
	gene2003	gene2003	amino acid permease	mRNA	22.77	22.95	19.7	25.98	22.39	20.12	22.86	22.84	21.26
	gene2004	gene2004	helix-turn-helix transcriptional regulator	mRNA	48.26	42.39	78.72	116.1	97.69	79.99	45.33	97.41	88.84
	gene2005	acs	AMP-dependent synthetase	mRNA	52.32	48.74	13.85	67.5	23.29	16.05	50.53	40.68	19.67
	gene2006	map	methionine aminopeptidase	mRNA	161.76	113.29	49.39	192.58	74.14	64.1	137.53	120.99	69.12
	gene2007	gene2007	hypothetical protein	mRNA	9.25	7.43	4.76	8.02	12.67	8.4	8.34	6.39	10.54
	gene2008	gene2008	ABC transporter ATP-binding protein	mRNA	33.65	32.83	16.03	24.09	34.81	24.03	33.24	20.06	29.42
	gene2009	gene2009	GntR family transcriptional regulator	mRNA	80.02	81.85	30.08	36.3	32.58	32.56	80.94	33.19	32.57
	gene2010	gene2010	hypothetical protein	mRNA	26.82	25.68	13.8	45.84	24.86	18.44	26.25	29.82	21.65
	gene2011	mtr	mycothione reductase	mRNA	42.82	31.16	41.04	51.59	34.14	35.79	36.99	46.32	34.97
	gene2012	gene2012	alpha/beta hydrolase	mRNA	76.8	76.48	21.16	56.67	23.55	19.66	76.64	38.92	21.61
	gene2013	mqo	malate:quinone oxidoreductase	mRNA	151.69	132.48	118.25	167.12	206.12	195.13	142.09	142.69	200.63
	gene2014	cysG	multifunctional uroporphyrinogen III methylase/precorrin-2 oxidase/ferrochelatase	mRNA	39.5	34.84	10.2	29.63	23.95	28.53	37.17	19.92	26.24
	gene2015	gene2015	MFS transporter	mRNA	19.27	15.32	5.75	15.45	14.17	13.81	17.3	10.6	13.99
	gene2016	gene2016	FUSC family protein	mRNA	5.45	5.82	3	18.89	7.62	5.17	5.64	10.95	6.4
	gene2017	gene2017	hypothetical protein	mRNA	16.69	16.48	1.94	2.22	4.79	5.08	16.59	2.08	4.94
	gene2018	proS	proline--tRNA ligase	mRNA	111.12	95.76	14.69	34.65	33.89	26.36	103.44	24.67	30.13
	gene2019	gene2019	hypothetical protein	mRNA	8.92	4.94	2.25	3.97	46.81	28.86	6.93	3.11	37.84
	gene2020	gene2020	ABC transporter permease	mRNA	2.25	1.62	0.62	1.9	32.33	16.39	1.94	1.26	24.36
	gene2021	gene2021	cobalamin ABC transporter ATP-binding protein	mRNA	1.91	2.39	0.25	1.89	24.71	15.13	2.15	1.07	19.92
	gene2022	gene2022	hypothetical protein	mRNA	3.2	2.85	0.78	1.9	34.11	18.17	3.03	1.34	26.14
	gene2023	gene2023	hypothetical protein	mRNA	5.14	6.09	0.86	2.48	32.56	17.45	5.62	1.67	25.01
	gene2024	gene2024	hypothetical protein	mRNA	5	4.62	1.58	2.7	22.7	15.08	4.81	2.14	18.89
	gene2025	gene2025	methyltransferase	mRNA	47.52	39.31	40.57	61.94	59.24	44.77	43.42	51.26	52.01
[truncated: 3,986 more rows]
