# Supplementary material for: Biodegradation of PET by the membrane-anchored PET esterase from the marine bacterium Rhodococcus pyridinivorans P23
Source: Commun Biol. 2023 Oct 27;6:1090. doi: 10.1038/s42003-023-05470-1 (PMC10611731; doi:10.1038/s42003-023-05470-1)
Supplement: Supplementary file 5 — Supplementary Data 2 [file 42003_2023_5470_MOESM5_ESM.xlsx]

## Sheet: Fig. 2a
Time (d)	PET			Control (No PET)
0	0.081	0.081	0.081	0.081	0.081	0.081
1	0.106	0.111	0.134	0.102	0.072	0.075
2	0.137	0.134	0.142	0.061	0.062	0.063
3	0.146	0.151	0.158	0.045	0.041	0.043
4	0.168	0.175	0.211	0.048	0.044	0.045
5	0.212	0.232	0.297	0.044	0.042	0.044
6	0.262	0.294	0.381	0.051	0.049	0.052
7	0.322	0.315	0.379	0.079	0.077	0.081

## Sheet: Fig. 2b
Time (week)	Weight Loss (mg)			Control weight Loss (mg)
0	0	0	0	0	0	0
1	1.6	1.1	0.9	0.1	0	0.1
2	2.5	2.1	1.8	0.1	0.1	0.2
3	3.1	2.8	2.6	0.1	0.2	0.2
4	3.5	3.3	3.2	0.2	0.2	0.3
5	4.2	4	3.9	0.2	0.1	0.2

## Sheet: Fig. 4a
pH	TPA			MHET			BHET			Total released compounds
3	0.151	0.101	0.14	0.047	0.007	0.025	0.043	0.054	0.039	0.241	0.162	0.205
3.5	0.151	0.136	0.144	0.039	0.036	0.029	0.054	0.039	0.047	0.244	0.212	0.219
4	0.345	0.323	0.316	0.433	0.386	0.415	0.079	0.101	0.09	0.856	0.81	0.82
4.5	0.359	0.381	0.345	0.558	0.408	0.494	0.083	0.065	0.072	1	0.853	0.91
5	0.208	0.187	0.197	0.51	0.47	0.513	0.061	0.061	0.054	0.779	0.718	0.765
5.5	0	0	0	0.375	0.257	0.346	0.065	0.054	0.057	0.44	0.311	0.404
6	0	0	0	0.386	0.217	0.343	0.057	0.054	0.061	0.443	0.271	0.404
6.5	0	0	0	0.381	0.273	0.334	0.079	0.047	0.05	0.46	0.32	0.384
7	0	0	0	0.311	0.264	0.336	0.047	0.039	0.047	0.357	0.303	0.382
7.5	0	0	0	0.285	0.242	0.264	0	0	0	0.285	0.242	0.264
8	0	0	0	0.223	0.223	0.215	0	0	0	0.223	0.223	0.215

## Sheet: Fig. 4b
pH	TPA			MHET			BHET			Total released compounds
3	1.608	1.447	1.641	0	0.097	0.054	0	0	0	1.608	1.544	1.695
3.5	1.666	1.605	1.551	0.079	0.047	0.061	0	0	0	1.745	1.652	1.612
4	1.501	1.544	1.458	0.09	0.086	0.079	0	0	0	1.591	1.63	1.537
4.5	1.558	1.282	1.443	0.068	0.111	0.093	0	0	0	1.626	1.393	1.537
5	0.625	0.697	0.736	0.154	0.19	0.205	0	0	0	0.779	0.887	0.941
5.5	0.057	0.061	0.054	0.618	0.485	0.564	0.043	0	0.047	0.718	0.546	0.664
6	0.043	0	0.047	0.804	1.016	0.919	0.043	0.039	0.039	0.89	1.056	1.005
6.5	0	0	0	0.916	0.941	0.987	0.097	0.061	0.065	1.012	1.002	1.052
7	0	0	0	1.081	0.991	1.038	0	0.18	0	1.081	1.17	1.038
7.5	0	0	0	1.131	1.009	1.081	0.054	0.108	0	1.185	1.117	1.081
8	0	0	0	1.152	1.196	1.206	0.047	0	0	1.199	1.196	1.206

## Sheet: Fig. 4c
Enzyme concentration (μM)	TPA			MHET			BHET			Total released compounds
0.2	0.129	0.126	0.118	0.251	0.208	0.237	0.079	0.057	0.065	0.46	0.391	0.42
0.5	0.237	0.287	0.273	0.51	0.503	0.485	0.104	0.061	0.072	0.851	0.851	0.829
1	0.309	0.302	0.251	0.574	0.661	0.653	0.061	0.072	0.057	0.944	1.034	0.962
2	0.406	0.395	0.449	0.675	0.722	0.664	0.057	0.043	0.05	1.138	1.16	1.163
3	0.456	0.467	0.51	0.858	0.869	0.916	0.068	0.111	0.09	1.382	1.447	1.515

## Sheet: Fig. 4d
Temperature (oC)	TPA			MHET			BHET			Total released compounds
15	0.094	0.13	0.111	0.498	0.539	0.521	0.008	0.009	0.011	0.6	0.678	0.643
20	0.255	0.262	0.248	0.499	0.456	0.474	0.05	0.057	0.057	0.804	0.776	0.779
25	0.337	0.251	0.294	0.618	0.6	0.628	0.057	0.061	0.065	1.012	0.912	0.987
30	0.309	0.302	0.327	0.574	0.661	0.643	0.061	0.072	0.065	0.944	1.034	1.034
35	0.269	0.248	0.32	0.571	0.449	0.506	0.09	0.079	0.086	0.93	0.776	0.912
40	0.123	0.103	0.111	0.72	0.714	0.779	0.013	0.008	0.014	0.856	0.825	0.905

## Sheet: Fig. 5a
pH	MHET			BHET			Total detected compounds
3	0.043	0.065	0.055	1.019	0.97	1.004	1.062	1.036	1.059
3.5	0.269	0.268	0.292	0.833	0.853	0.817	1.102	1.121	1.11
4	0.278	0.287	0.281	0.802	0.807	0.796	1.08	1.094	1.077
4.5	0.275	0.274	0.294	0.834	0.818	0.819	1.11	1.093	1.113
5	0.273	0.254	0.26	0.801	0.807	0.796	1.074	1.062	1.055
5.5	0.262	0.266	0.27	0.853	0.821	0.824	1.114	1.087	1.094
6	0.222	0.23	0.229	0.886	0.853	0.873	1.108	1.083	1.102
6.5	0.193	0.2	0.205	0.911	0.864	0.884	1.104	1.064	1.089
7	0.427	0.392	0.421	0.582	0.626	0.604	1.009	1.018	1.025
7.5	0.333	0.404	0.356	0.69	0.604	0.647	1.023	1.008	1.003
8	0.065	0.106	0.089	0.97	0.975	0.949	1.036	1.081	1.038

## Sheet: Fig. 5b
pH	TPA			MHET			BHET			Total detected compounds
3	0.006	0.009	0.007	0.247	0.299	0.272	0.732	0.688	0.71	0.986	0.996	0.989
3.5	0.006	0.008	0.007	0.276	0.326	0.313	0.702	0.636	0.698	0.983	0.97	1.018
4	0.006	0.009	0.008	0.315	0.344	0.326	0.66	0.628	0.639	0.981	0.981	0.973
4.5	0.006	0.011	0.008	0.298	0.393	0.339	0.692	0.603	0.662	0.997	1.006	1.01
5	0.005	0.004	0.006	0.299	0.396	0.352	0.682	0.593	0.637	0.986	0.993	0.995
5.5	0.002	0.003	0.003	0.331	0.398	0.343	0.663	0.603	0.635	0.997	1.004	0.981
6	0.002	0.002	0.002	0.426	0.412	0.384	0.565	0.579	0.597	0.993	0.993	0.983
6.5	0.001	0.001	0.001	0.447	0.499	0.46	0.519	0.518	0.535	0.967	1.018	0.995
7	0.001	0.001	0.001	0.48	0.536	0.507	0.515	0.466	0.501	0.996	1.002	1.009
7.5	0.001	0.001	0.001	0.524	0.605	0.576	0.464	0.443	0.47	0.99	1.049	1.047
8	0.001	0.001	0.001	0.523	0.5	0.533	0.472	0.547	0.524	0.995	1.048	1.058

## Sheet: Fig. 5c
pH	TPA			MHET			BHET			Total detected compounds
3	0.193	0.215	0.205	0.746	0.703	0.731	0.043	0.019	0.026	0.982	0.961	0.963
3.5	0.398	0.396	0.412	0.523	0.56	0.549	0	0	0	0.921	0.956	0.961
4	0.432	0.409	0.436	0.474	0.548	0.506	0	0	0	0.906	0.957	0.941
4.5	0.471	0.466	0.482	0.498	0.475	0.484	0	0	0	0.969	0.94	0.966
5	0.393	0.398	0.411	0.563	0.58	0.405	0	0	0	0.956	0.978	0.816
5.5	0.167	0.173	0.171	0.799	0.799	0.805	0	0	0	0.967	0.971	0.976
6	0.048	0.046	0.051	0.881	0.827	0.858	0	0	0	0.93	0.874	0.909
6.5	0.013	0.014	0.015	0.918	0.915	0.899	0	0	0	0.931	0.93	0.914
7	0	0	0	0.933	0.872	0.913	0	0	0	0.933	0.872	0.913
7.5	0	0	0	0.921	0.932	0.939	0	0	0	0.921	0.932	0.939
8	0	0	0	0.957	0.947	0.949	0.013	0	0	0.97	0.96	0.949

## Sheet: Fig. 5d
pH	TPA			MHET			Total detected compounds
3	0.008	0.008	0.009	0.987	0.987	0.999	0.995	0.995	1.008
3.5	0.022	0.024	0.025	1.019	1.016	1.011	1.04	1.04	1.036
4	0.03	0.035	0.032	1.009	0.999	1.016	1.039	1.034	1.048
4.5	0.036	0.04	0.037	0.992	1.012	1.004	1.029	1.052	1.041
5	0.024	0.027	0.026	0.98	0.987	0.996	1.004	1.014	1.022
5.5	0.009	0.01	0.01	0.972	0.968	0.975	0.98	0.978	0.984
6	0.004	0.004	0.004	0.978	0.978	0.978	0.983	0.982	0.982
6.5	0.004	0.004	0.004	0.994	0.988	0.999	0.997	0.992	1.003
7	0.007	0.008	0.007	0.964	0.956	0.961	0.971	0.964	0.968
7.5	0.003	0.009	0.006	0.969	0.96	0.965	0.972	0.969	0.972
8	0.002	0.002	0.002	0.992	0.983	0.989	0.993	0.985	0.991

[truncated: 4 more sheets: Fig. 5e, Fig. 5f, Fig. 7a, Fig. 7b]
